# Supplementary material for: Rapid deep ocean deoxygenation and acidification threaten life on Northeast Pacific seamounts
Source: Glob Chang Biol. 2020 Sep 14;26(11):6424–44. doi: 10.1111/gcb.15307 (PMC7693292; doi:10.1111/gcb.15307)
Supplement: Supplementary file 2 — Supplementary Material [file GCB-26-6424-s002.xlsx]

## Sheet: Rougheye rockfish
The depth distribution data for rougheye rockfish, Sebastes aleutianus, derived from benthic visual survey video collected during BOOTS dives on the 2017 DFO expedition to Union, Dellwood, Unnamed (UN) 16, and UN 18 seamounts; where each record denotes the occurence of an individual rockfish.
DiveName	Seamount	DateTime	Depth_m	SpeciesName
B022	Union	2017-07-21T15:19:04	389.78	Sebastes aleutianus
B022	Union	2017-07-21T15:19:04	389.78	Sebastes aleutianus
B022	Union	2017-07-21T15:19:04	389.78	Sebastes aleutianus
B022	Union	2017-07-21T15:19:04	389.78	Sebastes aleutianus
B022	Union	2017-07-21T15:19:22	389.98	Sebastes aleutianus
B022	Union	2017-07-21T15:19:37	389.44	Sebastes aleutianus
B022	Union	2017-07-21T15:20:19	389.91	Sebastes aleutianus
B022	Union	2017-07-21T15:20:19	389.91	Sebastes aleutianus
B022	Union	2017-07-21T15:20:19	389.91	Sebastes aleutianus
B022	Union	2017-07-21T15:20:55	389.51	Sebastes aleutianus
B022	Union	2017-07-21T15:20:55	389.51	Sebastes aleutianus
B022	Union	2017-07-21T15:20:55	389.51	Sebastes aleutianus
B022	Union	2017-07-21T15:21:02	390.6	Sebastes aleutianus
B022	Union	2017-07-21T15:21:02	390.6	Sebastes aleutianus
B022	Union	2017-07-21T15:21:02	390.6	Sebastes aleutianus
B022	Union	2017-07-21T15:21:11	389.51	Sebastes aleutianus
B022	Union	2017-07-21T15:21:11	389.51	Sebastes aleutianus
B022	Union	2017-07-21T15:21:11	389.51	Sebastes aleutianus
B022	Union	2017-07-21T15:21:45	389.64	Sebastes aleutianus
B022	Union	2017-07-21T15:21:45	389.64	Sebastes aleutianus
B022	Union	2017-07-21T15:22:10	389.98	Sebastes aleutianus
B022	Union	2017-07-21T15:22:10	389.98	Sebastes aleutianus
B022	Union	2017-07-21T15:22:19	388.96	Sebastes aleutianus
B022	Union	2017-07-21T15:22:19	388.96	Sebastes aleutianus
B022	Union	2017-07-21T15:22:23	389.1	Sebastes aleutianus
B022	Union	2017-07-21T15:22:33	389.37	Sebastes aleutianus
B022	Union	2017-07-21T15:22:49	390.73	Sebastes aleutianus
B022	Union	2017-07-21T15:23:01	390.19	Sebastes aleutianus
B022	Union	2017-07-21T15:23:12	388.55	Sebastes aleutianus
B022	Union	2017-07-21T15:23:46	387.73	Sebastes aleutianus
B022	Union	2017-07-21T15:23:47	387.32	Sebastes aleutianus
B022	Union	2017-07-21T15:23:50	387.12	Sebastes aleutianus
B022	Union	2017-07-21T15:24:17	388.14	Sebastes aleutianus
B022	Union	2017-07-21T15:24:19	387.19	Sebastes aleutianus
B022	Union	2017-07-21T15:24:21	385.96	Sebastes aleutianus
B022	Union	2017-07-21T15:24:34	385.55	Sebastes aleutianus
B022	Union	2017-07-21T15:24:34	385.55	Sebastes aleutianus
B022	Union	2017-07-21T15:24:34	385.55	Sebastes aleutianus
B022	Union	2017-07-21T15:24:48	385.41	Sebastes aleutianus
B022	Union	2017-07-21T15:24:48	385.41	Sebastes aleutianus
B022	Union	2017-07-21T15:24:48	385.41	Sebastes aleutianus
B022	Union	2017-07-21T15:25:27	384.86	Sebastes aleutianus
B022	Union	2017-07-21T15:25:27	384.86	Sebastes aleutianus
B022	Union	2017-07-21T15:25:27	384.86	Sebastes aleutianus
B022	Union	2017-07-21T15:25:39	383.84	Sebastes aleutianus
B022	Union	2017-07-21T15:25:39	383.84	Sebastes aleutianus
B022	Union	2017-07-21T15:25:39	383.84	Sebastes aleutianus
B022	Union	2017-07-21T15:26:02	383.91	Sebastes aleutianus
B022	Union	2017-07-21T15:26:10	384.25	Sebastes aleutianus
B022	Union	2017-07-21T15:26:10	384.25	Sebastes aleutianus
B022	Union	2017-07-21T15:26:10	384.25	Sebastes aleutianus
B022	Union	2017-07-21T15:26:10	384.25	Sebastes aleutianus
B022	Union	2017-07-21T15:26:30	383.09	Sebastes aleutianus
B022	Union	2017-07-21T15:26:30	383.09	Sebastes aleutianus
B022	Union	2017-07-21T15:26:33	383.3	Sebastes aleutianus
B022	Union	2017-07-21T15:26:33	383.3	Sebastes aleutianus
B022	Union	2017-07-21T15:26:33	383.3	Sebastes aleutianus
B022	Union	2017-07-21T15:26:42	384.18	Sebastes aleutianus
B022	Union	2017-07-21T15:26:49	383.02	Sebastes aleutianus
B022	Union	2017-07-21T15:27:09	380.91	Sebastes aleutianus
B022	Union	2017-07-21T15:27:09	380.91	Sebastes aleutianus
B022	Union	2017-07-21T15:27:09	380.91	Sebastes aleutianus
B022	Union	2017-07-21T15:27:09	380.91	Sebastes aleutianus
B022	Union	2017-07-21T15:27:41	380.91	Sebastes aleutianus
B022	Union	2017-07-21T15:27:45	382	Sebastes aleutianus
B022	Union	2017-07-21T15:27:53	380.77	Sebastes aleutianus
B022	Union	2017-07-21T15:28:05	380.84	Sebastes aleutianus
B022	Union	2017-07-21T15:28:05	380.84	Sebastes aleutianus
B022	Union	2017-07-21T15:28:15	379.27	Sebastes aleutianus
B022	Union	2017-07-21T15:28:44	379.13	Sebastes aleutianus
B022	Union	2017-07-21T15:28:44	379.13	Sebastes aleutianus
B022	Union	2017-07-21T15:28:44	379.13	Sebastes aleutianus
B022	Union	2017-07-21T15:28:44	379.13	Sebastes aleutianus
B022	Union	2017-07-21T15:28:44	379.13	Sebastes aleutianus
B022	Union	2017-07-21T15:29:00	378.72	Sebastes aleutianus
B022	Union	2017-07-21T15:29:08	377.36	Sebastes aleutianus
B022	Union	2017-07-21T15:29:08	377.36	Sebastes aleutianus
B022	Union	2017-07-21T15:29:08	377.36	Sebastes aleutianus
B022	Union	2017-07-21T15:29:39	376.54	Sebastes aleutianus
B022	Union	2017-07-21T15:29:39	376.54	Sebastes aleutianus
B022	Union	2017-07-21T15:29:39	376.54	Sebastes aleutianus
B022	Union	2017-07-21T15:29:39	376.54	Sebastes aleutianus
B022	Union	2017-07-21T15:29:56	374.76	Sebastes aleutianus
B022	Union	2017-07-21T15:29:56	374.76	Sebastes aleutianus
B022	Union	2017-07-21T15:30:14	372.78	Sebastes aleutianus
B022	Union	2017-07-21T15:30:14	372.78	Sebastes aleutianus
B022	Union	2017-07-21T15:30:14	372.78	Sebastes aleutianus
B022	Union	2017-07-21T15:30:14	372.78	Sebastes aleutianus
B022	Union	2017-07-21T15:30:33	372.38	Sebastes aleutianus
B022	Union	2017-07-21T15:30:33	372.38	Sebastes aleutianus
B022	Union	2017-07-21T15:30:33	372.38	Sebastes aleutianus
B022	Union	2017-07-21T15:30:33	372.38	Sebastes aleutianus
B022	Union	2017-07-21T15:30:33	372.38	Sebastes aleutianus
B022	Union	2017-07-21T15:30:33	372.38	Sebastes aleutianus
B022	Union	2017-07-21T15:30:48	371.97	Sebastes aleutianus
B022	Union	2017-07-21T15:30:48	371.97	Sebastes aleutianus
B022	Union	2017-07-21T15:30:48	371.97	Sebastes aleutianus
B022	Union	2017-07-21T15:30:48	371.97	Sebastes aleutianus
B022	Union	2017-07-21T15:31:10	371.62	Sebastes aleutianus
B022	Union	2017-07-21T15:31:10	371.62	Sebastes aleutianus
B022	Union	2017-07-21T15:31:44	372.38	Sebastes aleutianus
B022	Union	2017-07-21T15:31:44	372.38	Sebastes aleutianus
B022	Union	2017-07-21T15:31:44	372.38	Sebastes aleutianus
B022	Union	2017-07-21T15:31:44	372.38	Sebastes aleutianus
B022	Union	2017-07-21T15:31:44	372.38	Sebastes aleutianus
B022	Union	2017-07-21T15:31:44	372.38	Sebastes aleutianus
B022	Union	2017-07-21T15:31:44	372.38	Sebastes aleutianus
B022	Union	2017-07-21T15:31:44	372.38	Sebastes aleutianus
B022	Union	2017-07-21T15:31:44	372.38	Sebastes aleutianus
B022	Union	2017-07-21T15:31:44	372.38	Sebastes aleutianus
B022	Union	2017-07-21T15:31:52	373.19	Sebastes aleutianus
B022	Union	2017-07-21T15:31:52	373.19	Sebastes aleutianus
B022	Union	2017-07-21T15:31:52	373.19	Sebastes aleutianus
B022	Union	2017-07-21T15:31:52	373.19	Sebastes aleutianus
B022	Union	2017-07-21T15:31:52	373.19	Sebastes aleutianus
B022	Union	2017-07-21T15:31:52	373.19	Sebastes aleutianus
B022	Union	2017-07-21T15:31:52	373.19	Sebastes aleutianus
B022	Union	2017-07-21T15:31:52	373.19	Sebastes aleutianus
B022	Union	2017-07-21T15:31:52	373.19	Sebastes aleutianus
B022	Union	2017-07-21T15:31:52	373.19	Sebastes aleutianus
B022	Union	2017-07-21T15:31:59	373.67	Sebastes aleutianus
B022	Union	2017-07-21T15:31:59	373.67	Sebastes aleutianus
B022	Union	2017-07-21T15:31:59	373.67	Sebastes aleutianus
B022	Union	2017-07-21T15:31:59	373.67	Sebastes aleutianus
B022	Union	2017-07-21T15:31:59	373.67	Sebastes aleutianus
B022	Union	2017-07-21T15:31:59	373.67	Sebastes aleutianus
B022	Union	2017-07-21T15:31:59	373.67	Sebastes aleutianus
B022	Union	2017-07-21T15:31:59	373.67	Sebastes aleutianus
B022	Union	2017-07-21T15:31:59	373.67	Sebastes aleutianus
B022	Union	2017-07-21T15:31:59	373.67	Sebastes aleutianus
B022	Union	2017-07-21T15:32:58	374.56	Sebastes aleutianus
B022	Union	2017-07-21T15:32:58	374.56	Sebastes aleutianus
B022	Union	2017-07-21T15:32:58	374.56	Sebastes aleutianus
B022	Union	2017-07-21T15:32:58	374.56	Sebastes aleutianus
B022	Union	2017-07-21T15:32:58	374.56	Sebastes aleutianus
B022	Union	2017-07-21T15:32:58	374.56	Sebastes aleutianus
B022	Union	2017-07-21T15:32:58	374.56	Sebastes aleutianus
B022	Union	2017-07-21T15:32:58	374.56	Sebastes aleutianus
B022	Union	2017-07-21T15:32:58	374.56	Sebastes aleutianus
B022	Union	2017-07-21T15:32:58	374.56	Sebastes aleutianus
B022	Union	2017-07-21T15:34:03	376.33	Sebastes aleutianus
B022	Union	2017-07-21T15:35:33	384.39	Sebastes aleutianus
B022	Union	2017-07-21T15:35:33	384.39	Sebastes aleutianus
B022	Union	2017-07-21T15:35:33	384.39	Sebastes aleutianus
B022	Union	2017-07-21T15:36:25	387.59	Sebastes aleutianus
B022	Union	2017-07-21T15:36:25	387.59	Sebastes aleutianus
B022	Union	2017-07-21T15:37:00	389.71	Sebastes aleutianus
B022	Union	2017-07-21T15:37:26	388.62	Sebastes aleutianus
B022	Union	2017-07-21T15:37:41	389.44	Sebastes aleutianus
B022	Union	2017-07-21T15:37:47	389.1	Sebastes aleutianus
B022	Union	2017-07-21T15:48:46	401.65	Sebastes aleutianus
B022	Union	2017-07-21T15:48:50	402.13	Sebastes aleutianus
B022	Union	2017-07-21T15:48:56	402.06	Sebastes aleutianus
B022	Union	2017-07-21T15:49:11	401.11	Sebastes aleutianus
B022	Union	2017-07-21T15:49:11	401.11	Sebastes aleutianus
B022	Union	2017-07-21T15:49:11	401.11	Sebastes aleutianus
B022	Union	2017-07-21T15:49:13	401.99	Sebastes aleutianus
B022	Union	2017-07-21T15:49:13	401.99	Sebastes aleutianus
B022	Union	2017-07-21T15:49:18	402.88	Sebastes aleutianus
B022	Union	2017-07-21T15:49:18	402.88	Sebastes aleutianus
B022	Union	2017-07-21T15:49:33	403.09	Sebastes aleutianus
B022	Union	2017-07-21T15:49:33	403.09	Sebastes aleutianus
B022	Union	2017-07-21T15:49:33	403.09	Sebastes aleutianus
B022	Union	2017-07-21T15:49:43	402.54	Sebastes aleutianus
B022	Union	2017-07-21T15:49:49	403.56	Sebastes aleutianus
B022	Union	2017-07-21T15:49:49	403.56	Sebastes aleutianus
B022	Union	2017-07-21T15:49:49	403.56	Sebastes aleutianus
B022	Union	2017-07-21T15:50:37	404.45	Sebastes aleutianus
B022	Union	2017-07-21T15:50:39	402.68	Sebastes aleutianus
B022	Union	2017-07-21T15:50:51	404.04	Sebastes aleutianus
B022	Union	2017-07-21T15:50:53	405.06	Sebastes aleutianus
B022	Union	2017-07-21T15:50:59	402.47	Sebastes aleutianus
B022	Union	2017-07-21T15:50:59	402.47	Sebastes aleutianus
B022	Union	2017-07-21T15:51:06	403.77	Sebastes aleutianus
B022	Union	2017-07-21T15:51:11	403.56	Sebastes aleutianus
B022	Union	2017-07-21T15:51:11	403.56	Sebastes aleutianus
B022	Union	2017-07-21T15:52:41	403.56	Sebastes aleutianus
B022	Union	2017-07-21T15:52:41	403.56	Sebastes aleutianus
B022	Union	2017-07-21T15:52:51	404.38	Sebastes aleutianus
B022	Union	2017-07-21T15:53:00	404.18	Sebastes aleutianus
B022	Union	2017-07-21T15:53:07	403.9	Sebastes aleutianus
B022	Union	2017-07-21T15:53:07	403.9	Sebastes aleutianus
B022	Union	2017-07-21T15:53:07	403.9	Sebastes aleutianus
B022	Union	2017-07-21T15:53:21	404.11	Sebastes aleutianus
B022	Union	2017-07-21T15:53:21	404.11	Sebastes aleutianus
B022	Union	2017-07-21T15:53:21	404.11	Sebastes aleutianus
B022	Union	2017-07-21T15:53:39	404.25	Sebastes aleutianus
B022	Union	2017-07-21T15:53:39	404.25	Sebastes aleutianus
B022	Union	2017-07-21T15:54:01	404.79	Sebastes aleutianus
B022	Union	2017-07-21T15:54:24	405.61	Sebastes aleutianus
B022	Union	2017-07-21T15:54:30	405.41	Sebastes aleutianus
B022	Union	2017-07-21T15:54:30	405.41	Sebastes aleutianus
B022	Union	2017-07-21T15:55:20	405.41	Sebastes aleutianus
B022	Union	2017-07-21T15:55:20	405.41	Sebastes aleutianus
B022	Union	2017-07-21T15:57:52	412.57	Sebastes aleutianus
B022	Union	2017-07-21T15:58:29	414.14	Sebastes aleutianus
B022	Union	2017-07-21T15:58:55	413.46	Sebastes aleutianus
B022	Union	2017-07-21T15:59:01	413.25	Sebastes aleutianus
B022	Union	2017-07-21T15:59:01	413.25	Sebastes aleutianus
B022	Union	2017-07-21T15:59:01	413.25	Sebastes aleutianus
B022	Union	2017-07-21T15:59:01	413.25	Sebastes aleutianus
B022	Union	2017-07-21T15:59:15	413.39	Sebastes aleutianus
B022	Union	2017-07-21T15:59:21	413.25	Sebastes aleutianus
B022	Union	2017-07-21T15:59:21	413.25	Sebastes aleutianus
B022	Union	2017-07-21T16:00:21	414.35	Sebastes aleutianus
B022	Union	2017-07-21T16:01:01	417.07	Sebastes aleutianus
B022	Union	2017-07-21T16:01:24	417.83	Sebastes aleutianus
B022	Union	2017-07-21T16:01:57	420.01	Sebastes aleutianus
B022	Union	2017-07-21T16:02:46	421.51	Sebastes aleutianus
B022	Union	2017-07-21T16:02:46	421.51	Sebastes aleutianus
B022	Union	2017-07-21T16:02:46	421.51	Sebastes aleutianus
B022	Union	2017-07-21T16:02:46	421.51	Sebastes aleutianus
B022	Union	2017-07-21T16:02:46	421.51	Sebastes aleutianus
B022	Union	2017-07-21T16:02:46	421.51	Sebastes aleutianus
B022	Union	2017-07-21T16:02:46	421.51	Sebastes aleutianus
B022	Union	2017-07-21T16:03:12	422.6	Sebastes aleutianus
B022	Union	2017-07-21T16:04:29	426.56	Sebastes aleutianus
B022	Union	2017-07-21T16:04:29	426.56	Sebastes aleutianus
B022	Union	2017-07-21T16:04:37	425.54	Sebastes aleutianus
B022	Union	2017-07-21T16:04:48	427.17	Sebastes aleutianus
B022	Union	2017-07-21T16:04:52	426.35	Sebastes aleutianus
B022	Union	2017-07-21T16:06:04	428.27	Sebastes aleutianus
B022	Union	2017-07-21T16:06:22	429.56	Sebastes aleutianus
B022	Union	2017-07-21T16:06:22	429.56	Sebastes aleutianus
B022	Union	2017-07-21T16:06:31	429.29	Sebastes aleutianus
B022	Union	2017-07-21T16:06:46	429.97	Sebastes aleutianus
B022	Union	2017-07-21T16:06:48	430.52	Sebastes aleutianus
B022	Union	2017-07-21T16:06:48	430.52	Sebastes aleutianus
B022	Union	2017-07-21T16:06:55	430.86	Sebastes aleutianus
B022	Union	2017-07-21T16:06:55	430.86	Sebastes aleutianus
B022	Union	2017-07-21T16:06:58	430.99	Sebastes aleutianus
B022	Union	2017-07-21T16:06:58	430.99	Sebastes aleutianus
B022	Union	2017-07-21T16:07:03	430.18	Sebastes aleutianus
B022	Union	2017-07-21T16:07:03	430.18	Sebastes aleutianus
B022	Union	2017-07-21T16:07:10	429.83	Sebastes aleutianus
B022	Union	2017-07-21T16:07:10	429.83	Sebastes aleutianus
B022	Union	2017-07-21T16:07:10	429.83	Sebastes aleutianus
B022	Union	2017-07-21T16:07:10	429.83	Sebastes aleutianus
B022	Union	2017-07-21T16:07:18	429.83	Sebastes aleutianus
B022	Union	2017-07-21T16:07:18	429.83	Sebastes aleutianus
B022	Union	2017-07-21T16:07:28	431.75	Sebastes aleutianus
B022	Union	2017-07-21T16:07:28	431.75	Sebastes aleutianus
B022	Union	2017-07-21T16:07:28	431.75	Sebastes aleutianus
B022	Union	2017-07-21T16:07:28	431.75	Sebastes aleutianus
B022	Union	2017-07-21T16:07:37	430.72	Sebastes aleutianus
B022	Union	2017-07-21T16:07:37	430.72	Sebastes aleutianus
B022	Union	2017-07-21T16:07:37	430.72	Sebastes aleutianus
B022	Union	2017-07-21T16:07:37	430.72	Sebastes aleutianus
B022	Union	2017-07-21T16:07:37	430.72	Sebastes aleutianus
B022	Union	2017-07-21T16:07:37	430.72	Sebastes aleutianus
B022	Union	2017-07-21T16:07:37	430.72	Sebastes aleutianus
B022	Union	2017-07-21T16:08:02	432.02	Sebastes aleutianus
B022	Union	2017-07-21T16:08:02	432.02	Sebastes aleutianus
B022	Union	2017-07-21T16:08:09	430.72	Sebastes aleutianus
B022	Union	2017-07-21T16:08:18	432.02	Sebastes aleutianus
B022	Union	2017-07-21T16:08:24	433.04	Sebastes aleutianus
B022	Union	2017-07-21T16:08:25	434.13	Sebastes aleutianus
B022	Union	2017-07-21T16:08:26	432.5	Sebastes aleutianus
B022	Union	2017-07-21T16:08:26	432.5	Sebastes aleutianus
B022	Union	2017-07-21T16:08:32	434.2	Sebastes aleutianus
B022	Union	2017-07-21T16:08:36	433.79	Sebastes aleutianus
B022	Union	2017-07-21T16:08:36	433.79	Sebastes aleutianus
B022	Union	2017-07-21T16:08:37	433.86	Sebastes aleutianus
B022	Union	2017-07-21T16:08:37	433.86	Sebastes aleutianus
B022	Union	2017-07-21T16:08:40	432.97	Sebastes aleutianus
B022	Union	2017-07-21T16:08:40	432.97	Sebastes aleutianus
B022	Union	2017-07-21T16:08:44	435.09	Sebastes aleutianus
B022	Union	2017-07-21T16:08:44	435.09	Sebastes aleutianus
B022	Union	2017-07-21T16:08:47	432.36	Sebastes aleutianus
B022	Union	2017-07-21T16:08:47	432.36	Sebastes aleutianus
B022	Union	2017-07-21T16:08:47	432.36	Sebastes aleutianus
B022	Union	2017-07-21T16:08:47	432.36	Sebastes aleutianus
B022	Union	2017-07-21T16:08:50	434	Sebastes aleutianus
B022	Union	2017-07-21T16:08:54	433.93	Sebastes aleutianus
B022	Union	2017-07-21T16:08:54	433.93	Sebastes aleutianus
B022	Union	2017-07-21T16:08:58	433.38	Sebastes aleutianus
B022	Union	2017-07-21T16:08:58	433.38	Sebastes aleutianus
B022	Union	2017-07-21T16:09:08	434.61	Sebastes aleutianus
B022	Union	2017-07-21T16:09:33	434.61	Sebastes aleutianus
B022	Union	2017-07-21T16:09:36	434.82	Sebastes aleutianus
B022	Union	2017-07-21T16:09:36	434.82	Sebastes aleutianus
B022	Union	2017-07-21T16:09:36	434.82	Sebastes aleutianus
B022	Union	2017-07-21T16:09:36	434.82	Sebastes aleutianus
B022	Union	2017-07-21T16:09:40	435.02	Sebastes aleutianus
B022	Union	2017-07-21T16:09:40	435.02	Sebastes aleutianus
B022	Union	2017-07-21T16:09:45	433.72	Sebastes aleutianus
B022	Union	2017-07-21T16:09:45	433.72	Sebastes aleutianus
B022	Union	2017-07-21T16:09:54	435.29	Sebastes aleutianus
B022	Union	2017-07-21T16:09:54	435.29	Sebastes aleutianus
B022	Union	2017-07-21T16:09:54	435.29	Sebastes aleutianus
B022	Union	2017-07-21T16:09:54	435.29	Sebastes aleutianus
B022	Union	2017-07-21T16:09:54	435.29	Sebastes aleutianus
B022	Union	2017-07-21T16:09:54	435.29	Sebastes aleutianus
B022	Union	2017-07-21T16:10:02	436.45	Sebastes aleutianus
B022	Union	2017-07-21T16:10:02	436.45	Sebastes aleutianus
B022	Union	2017-07-21T16:10:14	435.63	Sebastes aleutianus
B022	Union	2017-07-21T16:10:14	435.63	Sebastes aleutianus
B022	Union	2017-07-21T16:10:30	436.11	Sebastes aleutianus
B022	Union	2017-07-21T16:10:44	435.57	Sebastes aleutianus
B022	Union	2017-07-21T16:10:44	435.57	Sebastes aleutianus
B022	Union	2017-07-21T16:10:44	435.57	Sebastes aleutianus
B022	Union	2017-07-21T16:10:46	434.75	Sebastes aleutianus
B022	Union	2017-07-21T16:10:46	434.75	Sebastes aleutianus
B022	Union	2017-07-21T16:10:46	434.75	Sebastes aleutianus
B022	Union	2017-07-21T16:10:49	434.95	Sebastes aleutianus
B022	Union	2017-07-21T16:10:54	435.98	Sebastes aleutianus
B022	Union	2017-07-21T16:10:54	435.98	Sebastes aleutianus
B022	Union	2017-07-21T16:10:54	435.98	Sebastes aleutianus
B022	Union	2017-07-21T16:10:56	435.7	Sebastes aleutianus
B022	Union	2017-07-21T16:11:14	436.52	Sebastes aleutianus
B022	Union	2017-07-21T16:11:15	437.14	Sebastes aleutianus
B022	Union	2017-07-21T16:11:17	437.34	Sebastes aleutianus
B022	Union	2017-07-21T16:11:21	437.61	Sebastes aleutianus
B022	Union	2017-07-21T16:11:30	436.79	Sebastes aleutianus
B022	Union	2017-07-21T16:11:32	436.59	Sebastes aleutianus
B022	Union	2017-07-21T16:12:40	439.11	Sebastes aleutianus
B022	Union	2017-07-21T16:13:45	442.12	Sebastes aleutianus
B022	Union	2017-07-21T16:13:47	442.32	Sebastes aleutianus
B022	Union	2017-07-21T16:13:47	442.32	Sebastes aleutianus
B022	Union	2017-07-21T16:13:47	442.32	Sebastes aleutianus
B022	Union	2017-07-21T16:13:47	442.32	Sebastes aleutianus
B022	Union	2017-07-21T16:15:20	442.66	Sebastes aleutianus
B022	Union	2017-07-21T16:17:06	444.57	Sebastes aleutianus
B022	Union	2017-07-21T16:19:21	444.98	Sebastes aleutianus
B022	Union	2017-07-21T16:19:52	446.01	Sebastes aleutianus
B022	Union	2017-07-21T16:20:08	447.85	Sebastes aleutianus
B022	Union	2017-07-21T16:20:54	447.64	Sebastes aleutianus
B022	Union	2017-07-21T16:20:54	447.64	Sebastes aleutianus
B022	Union	2017-07-21T16:21:03	447.37	Sebastes aleutianus
B022	Union	2017-07-21T16:21:03	447.37	Sebastes aleutianus
B022	Union	2017-07-21T16:21:15	447.78	Sebastes aleutianus
B022	Union	2017-07-21T16:21:15	447.78	Sebastes aleutianus
B022	Union	2017-07-21T16:21:32	448.6	Sebastes aleutianus
B022	Union	2017-07-21T16:22:54	433.25	Sebastes aleutianus
B022	Union	2017-07-21T16:23:34	438.09	Sebastes aleutianus
B022	Union	2017-07-21T16:23:34	438.09	Sebastes aleutianus
B022	Union	2017-07-21T16:23:49	444.03	Sebastes aleutianus
B022	Union	2017-07-21T16:23:49	444.03	Sebastes aleutianus
B022	Union	2017-07-21T16:24:09	439.73	Sebastes aleutianus
B022	Union	2017-07-21T16:24:09	439.73	Sebastes aleutianus
B022	Union	2017-07-21T16:24:36	440.21	Sebastes aleutianus
B022	Union	2017-07-21T16:26:40	445.94	Sebastes aleutianus
B022	Union	2017-07-21T16:26:58	447.98	Sebastes aleutianus
B022	Union	2017-07-21T16:27:17	442.18	Sebastes aleutianus
B022	Union	2017-07-21T16:27:40	449.01	Sebastes aleutianus
B022	Union	2017-07-21T16:28:01	448.19	Sebastes aleutianus
B022	Union	2017-07-21T16:28:13	449.62	Sebastes aleutianus
B022	Union	2017-07-21T16:28:24	448.6	Sebastes aleutianus
B022	Union	2017-07-21T16:29:23	450.24	Sebastes aleutianus
B022	Union	2017-07-21T16:29:23	450.24	Sebastes aleutianus
B022	Union	2017-07-21T16:30:09	447.78	Sebastes aleutianus
B022	Union	2017-07-21T16:30:16	452.21	Sebastes aleutianus
B022	Union	2017-07-21T16:30:16	452.21	Sebastes aleutianus
B022	Union	2017-07-21T16:30:46	446.96	Sebastes aleutianus
B022	Union	2017-07-21T16:31:46	455.08	Sebastes aleutianus
B022	Union	2017-07-21T16:32:35	456.85	Sebastes aleutianus
B022	Union	2017-07-21T16:32:35	456.85	Sebastes aleutianus
B022	Union	2017-07-21T16:32:35	456.85	Sebastes aleutianus
B022	Union	2017-07-21T16:32:35	456.85	Sebastes aleutianus
B022	Union	2017-07-21T16:32:41	454.94	Sebastes aleutianus
B022	Union	2017-07-21T16:32:51	454.74	Sebastes aleutianus
B022	Union	2017-07-21T16:32:51	454.74	Sebastes aleutianus
B022	Union	2017-07-21T16:33:35	454.33	Sebastes aleutianus
B022	Union	2017-07-21T16:33:51	456.58	Sebastes aleutianus
B022	Union	2017-07-21T16:34:13	457.54	Sebastes aleutianus
B022	Union	2017-07-21T16:34:46	459.17	Sebastes aleutianus
B022	Union	2017-07-21T16:35:08	460.2	Sebastes aleutianus
B022	Union	2017-07-21T16:35:37	458.15	Sebastes aleutianus
B022	Union	2017-07-21T16:35:37	458.15	Sebastes aleutianus
B022	Union	2017-07-21T16:35:37	458.15	Sebastes aleutianus
B022	Union	2017-07-21T16:35:48	461.9	Sebastes aleutianus
B022	Union	2017-07-21T16:35:54	459.92	Sebastes aleutianus
B022	Union	2017-07-21T16:36:23	457.74	Sebastes aleutianus
B022	Union	2017-07-21T16:36:43	457.47	Sebastes aleutianus
B022	Union	2017-07-21T16:39:02	461.97	Sebastes aleutianus
B023	Union	2017-07-21T22:12:27	527.18	Sebastes aleutianus
B023	Union	2017-07-21T22:13:16	526.57	Sebastes aleutianus
B023	Union	2017-07-21T22:13:16	526.57	Sebastes aleutianus
B023	Union	2017-07-21T22:37:24	495.94	Sebastes aleutianus
B023	Union	2017-07-21T22:37:41	502.83	Sebastes aleutianus
B023	Union	2017-07-21T22:43:01	487.55	Sebastes aleutianus
B023	Union	2017-07-21T22:44:45	485.78	Sebastes aleutianus
B023	Union	2017-07-21T22:46:56	488.71	Sebastes aleutianus
B023	Union	2017-07-21T22:47:51	483.87	Sebastes aleutianus
B023	Union	2017-07-21T22:48:07	477.93	Sebastes aleutianus
B023	Union	2017-07-21T22:48:45	475.27	Sebastes aleutianus
B023	Union	2017-07-21T22:49:06	476.43	Sebastes aleutianus
B023	Union	2017-07-21T22:49:36	470.63	Sebastes aleutianus
B023	Union	2017-07-21T22:50:27	467.84	Sebastes aleutianus
B023	Union	2017-07-21T22:50:43	459.04	Sebastes aleutianus
B023	Union	2017-07-21T22:50:45	455.9	Sebastes aleutianus
B023	Union	2017-07-21T22:50:59	453.24	Sebastes aleutianus
B023	Union	2017-07-21T22:52:29	449.62	Sebastes aleutianus
B023	Union	2017-07-21T22:52:29	449.62	Sebastes aleutianus
B023	Union	2017-07-21T22:52:42	449.35	Sebastes aleutianus
B023	Union	2017-07-21T22:52:42	449.35	Sebastes aleutianus
B023	Union	2017-07-21T22:52:58	445.6	Sebastes aleutianus
B023	Union	2017-07-21T22:53:09	448.12	Sebastes aleutianus
B023	Union	2017-07-21T22:54:47	446.69	Sebastes aleutianus
B023	Union	2017-07-21T22:55:27	451.12	Sebastes aleutianus
B023	Union	2017-07-21T22:55:27	451.12	Sebastes aleutianus
B023	Union	2017-07-21T22:55:53	446.28	Sebastes aleutianus
B023	Union	2017-07-21T22:56:29	447.51	Sebastes aleutianus
B023	Union	2017-07-21T22:59:26	472.61	Sebastes aleutianus
B023	Union	2017-07-21T22:59:59	468.66	Sebastes aleutianus
B023	Union	2017-07-21T23:04:29	473.98	Sebastes aleutianus
B023	Union	2017-07-21T23:04:31	478.07	Sebastes aleutianus
B023	Union	2017-07-21T23:04:31	478.07	Sebastes aleutianus
B023	Union	2017-07-22T00:00:21	478.68	Sebastes aleutianus
B023	Union	2017-07-22T00:09:50	443.89	Sebastes aleutianus
B023	Union	2017-07-22T00:09:58	429.56	Sebastes aleutianus
B023	Union	2017-07-22T00:10:15	430.86	Sebastes aleutianus
B023	Union	2017-07-22T00:11:30	431.27	Sebastes aleutianus
B023	Union	2017-07-22T00:11:30	431.27	Sebastes aleutianus
B023	Union	2017-07-22T00:12:28	434.88	Sebastes aleutianus
B023	Union	2017-07-22T00:13:59	433.25	Sebastes aleutianus
B023	Union	2017-07-22T00:14:20	437.95	Sebastes aleutianus
B023	Union	2017-07-22T00:14:20	437.95	Sebastes aleutianus
B023	Union	2017-07-22T00:14:39	433.38	Sebastes aleutianus
B023	Union	2017-07-22T00:16:50	435.23	Sebastes aleutianus
B023	Union	2017-07-22T00:17:14	425.67	Sebastes aleutianus
B023	Union	2017-07-22T00:20:37	434.54	Sebastes aleutianus
B023	Union	2017-07-22T00:21:31	446.41	Sebastes aleutianus
B023	Union	2017-07-22T00:21:45	446.69	Sebastes aleutianus
B023	Union	2017-07-22T00:24:59	448.53	Sebastes aleutianus
B023	Union	2017-07-22T00:25:23	451.87	Sebastes aleutianus
B023	Union	2017-07-22T00:27:07	449.89	Sebastes aleutianus
B023	Union	2017-07-22T00:28:25	446.48	Sebastes aleutianus
B023	Union	2017-07-22T00:28:32	452.49	Sebastes aleutianus
B023	Union	2017-07-22T00:29:02	448.6	Sebastes aleutianus
B023	Union	2017-07-22T00:29:17	453.03	Sebastes aleutianus
B023	Union	2017-07-22T00:29:25	448.39	Sebastes aleutianus
B023	Union	2017-07-22T00:29:25	448.39	Sebastes aleutianus
B023	Union	2017-07-22T00:29:31	449.28	Sebastes aleutianus
B023	Union	2017-07-22T00:29:39	448.73	Sebastes aleutianus
B023	Union	2017-07-22T00:34:44	435.36	Sebastes aleutianus
B023	Union	2017-07-22T00:37:15	434.95	Sebastes aleutianus
B023	Union	2017-07-22T00:38:03	426.15	Sebastes aleutianus
B023	Union	2017-07-22T00:38:08	435.23	Sebastes aleutianus
B023	Union	2017-07-22T00:38:48	427.04	Sebastes aleutianus
B023	Union	2017-07-22T00:39:25	428.47	Sebastes aleutianus
B023	Union	2017-07-22T00:39:50	424.58	Sebastes aleutianus
B023	Union	2017-07-22T00:40:18	422.26	Sebastes aleutianus
B023	Union	2017-07-22T00:42:41	419.8	Sebastes aleutianus
B023	Union	2017-07-22T00:43:16	419.46	Sebastes aleutianus
B023	Union	2017-07-22T00:44:02	417.96	Sebastes aleutianus
B023	Union	2017-07-22T00:46:09	408.61	Sebastes aleutianus
B023	Union	2017-07-22T00:46:21	409.16	Sebastes aleutianus
B023	Union	2017-07-22T00:46:59	405.95	Sebastes aleutianus
B023	Union	2017-07-22T00:47:57	403.97	Sebastes aleutianus
B023	Union	2017-07-22T00:48:34	411	Sebastes aleutianus
B023	Union	2017-07-22T00:48:53	403.02	Sebastes aleutianus
B023	Union	2017-07-22T00:48:57	403.84	Sebastes aleutianus
B023	Union	2017-07-22T00:48:57	403.84	Sebastes aleutianus
B023	Union	2017-07-22T00:49:03	407.18	Sebastes aleutianus
B023	Union	2017-07-22T00:49:39	401.04	Sebastes aleutianus
B023	Union	2017-07-22T00:49:50	400.56	Sebastes aleutianus
B023	Union	2017-07-22T00:50:02	402.34	Sebastes aleutianus
B023	Union	2017-07-22T00:50:02	402.34	Sebastes aleutianus
B023	Union	2017-07-22T00:50:09	406.09	Sebastes aleutianus
B023	Union	2017-07-22T00:50:16	401.18	Sebastes aleutianus
B023	Union	2017-07-22T00:50:21	405.41	Sebastes aleutianus
B023	Union	2017-07-22T00:50:22	399.33	Sebastes aleutianus
B023	Union	2017-07-22T00:50:34	394.56	Sebastes aleutianus
B023	Union	2017-07-22T00:50:39	405.47	Sebastes aleutianus
B023	Union	2017-07-22T00:50:49	401.79	Sebastes aleutianus
B023	Union	2017-07-22T00:50:59	405.41	Sebastes aleutianus
B023	Union	2017-07-22T00:51:24	403.36	Sebastes aleutianus
B023	Union	2017-07-22T00:51:24	403.36	Sebastes aleutianus
B023	Union	2017-07-22T00:51:45	399.54	Sebastes aleutianus
B023	Union	2017-07-22T00:51:46	406.09	Sebastes aleutianus
B023	Union	2017-07-22T00:52:05	399.74	Sebastes aleutianus
B023	Union	2017-07-22T00:52:39	402.06	Sebastes aleutianus
B023	Union	2017-07-22T00:53:06	401.18	Sebastes aleutianus
B023	Union	2017-07-22T00:53:55	397.08	Sebastes aleutianus
B023	Union	2017-07-22T00:54:48	397.49	Sebastes aleutianus
B023	Union	2017-07-22T00:55:03	395.24	Sebastes aleutianus
B023	Union	2017-07-22T00:55:17	396.67	Sebastes aleutianus
B023	Union	2017-07-22T00:55:17	396.67	Sebastes aleutianus
B023	Union	2017-07-22T00:55:25	395.24	Sebastes aleutianus
B023	Union	2017-07-22T00:55:41	391.35	Sebastes aleutianus
B023	Union	2017-07-22T00:55:49	396.19	Sebastes aleutianus
B023	Union	2017-07-22T00:55:51	397.76	Sebastes aleutianus
B023	Union	2017-07-22T00:57:19	391.08	Sebastes aleutianus
B023	Union	2017-07-22T00:57:50	390.32	Sebastes aleutianus
B023	Union	2017-07-22T00:57:50	390.32	Sebastes aleutianus
B023	Union	2017-07-22T00:58:09	390.05	Sebastes aleutianus
B023	Union	2017-07-22T00:58:09	390.05	Sebastes aleutianus
B023	Union	2017-07-22T00:58:21	399.47	Sebastes aleutianus
B023	Union	2017-07-22T00:58:21	399.47	Sebastes aleutianus
B023	Union	2017-07-22T00:58:36	398.38	Sebastes aleutianus
B023	Union	2017-07-22T00:58:54	393.53	Sebastes aleutianus
B023	Union	2017-07-22T00:58:54	393.53	Sebastes aleutianus
B023	Union	2017-07-22T00:59:00	395.03	Sebastes aleutianus
B023	Union	2017-07-22T00:59:00	395.03	Sebastes aleutianus
B023	Union	2017-07-22T00:59:02	392.71	Sebastes aleutianus
B023	Union	2017-07-22T00:59:19	394.49	Sebastes aleutianus
B023	Union	2017-07-22T00:59:19	394.49	Sebastes aleutianus
B023	Union	2017-07-22T00:59:19	394.49	Sebastes aleutianus
B023	Union	2017-07-22T00:59:19	394.49	Sebastes aleutianus
B023	Union	2017-07-22T00:59:29	402.27	Sebastes aleutianus
B023	Union	2017-07-22T00:59:29	402.27	Sebastes aleutianus
B023	Union	2017-07-22T00:59:30	396.53	Sebastes aleutianus
B023	Union	2017-07-22T00:59:31	400.08	Sebastes aleutianus
B023	Union	2017-07-22T00:59:39	391.62	Sebastes aleutianus
B023	Union	2017-07-22T00:59:39	391.62	Sebastes aleutianus
B023	Union	2017-07-22T00:59:42	396.53	Sebastes aleutianus
B023	Union	2017-07-22T00:59:42	396.53	Sebastes aleutianus
B023	Union	2017-07-22T00:59:47	395.24	Sebastes aleutianus
B023	Union	2017-07-22T00:59:47	395.24	Sebastes aleutianus
B023	Union	2017-07-22T00:59:47	395.24	Sebastes aleutianus
B023	Union	2017-07-22T00:59:47	395.24	Sebastes aleutianus
B023	Union	2017-07-22T00:59:54	398.17	Sebastes aleutianus
B023	Union	2017-07-22T01:00:01	398.1	Sebastes aleutianus
B023	Union	2017-07-22T01:00:06	394.08	Sebastes aleutianus
B023	Union	2017-07-22T01:00:07	397.29	Sebastes aleutianus
B023	Union	2017-07-22T01:00:11	396.33	Sebastes aleutianus
B023	Union	2017-07-22T01:00:26	394.56	Sebastes aleutianus
B023	Union	2017-07-22T01:00:26	394.56	Sebastes aleutianus
B023	Union	2017-07-22T01:00:26	394.56	Sebastes aleutianus
B023	Union	2017-07-22T01:00:35	397.69	Sebastes aleutianus
B023	Union	2017-07-22T01:00:35	397.69	Sebastes aleutianus
B023	Union	2017-07-22T01:00:41	400.97	Sebastes aleutianus
B023	Union	2017-07-22T01:00:46	396.74	Sebastes aleutianus
B023	Union	2017-07-22T01:00:51	396.88	Sebastes aleutianus
B023	Union	2017-07-22T01:01:22	398.45	Sebastes aleutianus
B023	Union	2017-07-22T01:01:29	391.96	Sebastes aleutianus
B023	Union	2017-07-22T01:01:35	401.38	Sebastes aleutianus
B023	Union	2017-07-22T01:01:39	399.67	Sebastes aleutianus
B023	Union	2017-07-22T01:01:40	399.26	Sebastes aleutianus
B023	Union	2017-07-22T01:01:49	392.99	Sebastes aleutianus
B023	Union	2017-07-22T01:02:03	397.9	Sebastes aleutianus
B023	Union	2017-07-22T01:02:08	402.13	Sebastes aleutianus
B023	Union	2017-07-22T01:02:10	401.72	Sebastes aleutianus
B023	Union	2017-07-22T01:02:59	401.45	Sebastes aleutianus
B023	Union	2017-07-22T01:03:16	401.31	Sebastes aleutianus
B023	Union	2017-07-22T01:03:27	400.63	Sebastes aleutianus
B023	Union	2017-07-22T01:03:28	398.85	Sebastes aleutianus
B023	Union	2017-07-22T01:03:47	402.68	Sebastes aleutianus
B023	Union	2017-07-22T01:03:50	397.29	Sebastes aleutianus
B023	Union	2017-07-22T01:04:02	401.31	Sebastes aleutianus
B023	Union	2017-07-22T01:04:02	401.31	Sebastes aleutianus
B023	Union	2017-07-22T01:04:10	400.36	Sebastes aleutianus
B023	Union	2017-07-22T01:04:28	397.97	Sebastes aleutianus
B023	Union	2017-07-22T01:04:29	398.79	Sebastes aleutianus
B023	Union	2017-07-22T01:04:31	400.42	Sebastes aleutianus
B023	Union	2017-07-22T01:04:41	395.92	Sebastes aleutianus
B023	Union	2017-07-22T01:04:41	395.92	Sebastes aleutianus
B023	Union	2017-07-22T01:04:47	402.81	Sebastes aleutianus
B023	Union	2017-07-22T01:04:47	402.81	Sebastes aleutianus
B023	Union	2017-07-22T01:04:56	398.72	Sebastes aleutianus
B023	Union	2017-07-22T01:05:05	397.01	Sebastes aleutianus
B023	Union	2017-07-22T01:05:05	397.01	Sebastes aleutianus
B023	Union	2017-07-22T01:05:18	399.95	Sebastes aleutianus
B023	Union	2017-07-22T01:05:18	399.95	Sebastes aleutianus
B023	Union	2017-07-22T01:05:18	399.95	Sebastes aleutianus
B023	Union	2017-07-22T01:05:22	402.95	Sebastes aleutianus
B023	Union	2017-07-22T01:05:38	402.95	Sebastes aleutianus
B023	Union	2017-07-22T01:05:38	402.95	Sebastes aleutianus
B023	Union	2017-07-22T01:05:47	397.56	Sebastes aleutianus
B023	Union	2017-07-22T01:05:47	397.56	Sebastes aleutianus
B023	Union	2017-07-22T01:05:47	397.56	Sebastes aleutianus
B023	Union	2017-07-22T01:05:55	394.69	Sebastes aleutianus
B023	Union	2017-07-22T01:05:57	399.4	Sebastes aleutianus
B023	Union	2017-07-22T01:06:05	400.02	Sebastes aleutianus
B023	Union	2017-07-22T01:06:13	397.83	Sebastes aleutianus
B023	Union	2017-07-22T01:06:13	397.83	Sebastes aleutianus
B023	Union	2017-07-22T01:06:24	394.97	Sebastes aleutianus
B023	Union	2017-07-22T01:06:24	394.97	Sebastes aleutianus
B023	Union	2017-07-22T01:06:24	394.97	Sebastes aleutianus
B023	Union	2017-07-22T01:06:39	391.42	Sebastes aleutianus
B023	Union	2017-07-22T01:06:39	391.42	Sebastes aleutianus
B023	Union	2017-07-22T01:06:39	391.42	Sebastes aleutianus
B023	Union	2017-07-22T01:06:39	391.42	Sebastes aleutianus
B023	Union	2017-07-22T01:06:53	398.38	Sebastes aleutianus
B023	Union	2017-07-22T01:06:53	398.38	Sebastes aleutianus
B023	Union	2017-07-22T01:06:53	398.38	Sebastes aleutianus
B023	Union	2017-07-22T01:06:58	398.45	Sebastes aleutianus
B023	Union	2017-07-22T01:07:22	399.88	Sebastes aleutianus
B023	Union	2017-07-22T01:07:27	397.01	Sebastes aleutianus
B023	Union	2017-07-22T01:07:27	397.01	Sebastes aleutianus
B023	Union	2017-07-22T01:07:37	395.85	Sebastes aleutianus
B023	Union	2017-07-22T01:07:41	395.99	Sebastes aleutianus
B023	Union	2017-07-22T01:07:43	402.81	Sebastes aleutianus
B023	Union	2017-07-22T01:07:48	396.26	Sebastes aleutianus
B023	Union	2017-07-22T01:07:54	398.51	Sebastes aleutianus
B023	Union	2017-07-22T01:08:02	395.37	Sebastes aleutianus
B023	Union	2017-07-22T01:08:08	403.15	Sebastes aleutianus
B023	Union	2017-07-22T01:08:08	403.15	Sebastes aleutianus
B023	Union	2017-07-22T01:08:46	393.94	Sebastes aleutianus
B023	Union	2017-07-22T01:08:50	400.02	Sebastes aleutianus
B023	Union	2017-07-22T01:08:50	400.02	Sebastes aleutianus
B023	Union	2017-07-22T01:10:56	409.16	Sebastes aleutianus
B023	Union	2017-07-22T01:11:33	405.06	Sebastes aleutianus
B023	Union	2017-07-22T01:11:33	405.06	Sebastes aleutianus
B023	Union	2017-07-22T01:11:52	411.48	Sebastes aleutianus
B023	Union	2017-07-22T01:11:59	415.37	Sebastes aleutianus
B023	Union	2017-07-22T01:12:11	413.53	Sebastes aleutianus
B024	Union	2017-07-22T23:50:27	555.41	Sebastes aleutianus
B024	Union	2017-07-22T23:53:13	530.73	Sebastes aleutianus
B024	Union	2017-07-22T23:53:31	529.77	Sebastes aleutianus
B024	Union	2017-07-22T23:53:44	526.77	Sebastes aleutianus
B024	Union	2017-07-22T23:57:36	496.42	Sebastes aleutianus
B024	Union	2017-07-22T23:57:41	496.49	Sebastes aleutianus
B024	Union	2017-07-22T23:57:46	494.37	Sebastes aleutianus
B024	Union	2017-07-23T00:04:52	432.7	Sebastes aleutianus
B024	Union	2017-07-23T00:04:54	434.61	Sebastes aleutianus
B024	Union	2017-07-23T00:04:57	432.7	Sebastes aleutianus
B024	Union	2017-07-23T00:04:57	432.7	Sebastes aleutianus
B024	Union	2017-07-23T00:05:04	433.11	Sebastes aleutianus
B024	Union	2017-07-23T00:05:10	433.79	Sebastes aleutianus
B024	Union	2017-07-23T00:07:26	441.78	Sebastes aleutianus
B024	Union	2017-07-23T00:10:17	439.18	Sebastes aleutianus
B024	Union	2017-07-23T00:10:44	436.52	Sebastes aleutianus
B024	Union	2017-07-23T00:11:21	434.68	Sebastes aleutianus
B024	Union	2017-07-23T00:12:04	431.06	Sebastes aleutianus
B024	Union	2017-07-23T00:15:15	411.21	Sebastes aleutianus
B024	Union	2017-07-23T00:15:18	411.34	Sebastes aleutianus
B024	Union	2017-07-23T00:16:42	407.39	Sebastes aleutianus
B024	Union	2017-07-23T00:16:57	405.27	Sebastes aleutianus
B024	Union	2017-07-23T00:17:35	405.41	Sebastes aleutianus
B024	Union	2017-07-23T00:17:48	404.38	Sebastes aleutianus
B024	Union	2017-07-23T00:17:53	405.2	Sebastes aleutianus
B024	Union	2017-07-23T00:18:01	405.34	Sebastes aleutianus
B024	Union	2017-07-23T00:18:03	404.04	Sebastes aleutianus
B024	Union	2017-07-23T00:18:23	403.22	Sebastes aleutianus
B024	Union	2017-07-23T00:18:29	403.97	Sebastes aleutianus
B024	Union	2017-07-23T00:18:32	403.15	Sebastes aleutianus
B024	Union	2017-07-23T00:18:32	403.15	Sebastes aleutianus
B024	Union	2017-07-23T00:18:38	402.88	Sebastes aleutianus
B024	Union	2017-07-23T00:18:38	402.88	Sebastes aleutianus
B024	Union	2017-07-23T00:18:45	404.38	Sebastes aleutianus
B024	Union	2017-07-23T00:18:45	404.38	Sebastes aleutianus
B024	Union	2017-07-23T00:18:46	402.54	Sebastes aleutianus
B024	Union	2017-07-23T00:19:44	403.77	Sebastes aleutianus
B024	Union	2017-07-23T00:19:55	402.88	Sebastes aleutianus
B024	Union	2017-07-23T00:20:25	404.18	Sebastes aleutianus
B024	Union	2017-07-23T00:20:41	402.95	Sebastes aleutianus
B024	Union	2017-07-23T00:21:09	404.04	Sebastes aleutianus
B024	Union	2017-07-23T00:21:19	400.02	Sebastes aleutianus
B024	Union	2017-07-23T00:21:19	400.02	Sebastes aleutianus
B024	Union	2017-07-23T00:21:24	400.83	Sebastes aleutianus
B024	Union	2017-07-23T00:21:25	400.97	Sebastes aleutianus
B024	Union	2017-07-23T00:21:25	400.97	Sebastes aleutianus
B024	Union	2017-07-23T00:21:26	399.4	Sebastes aleutianus
B024	Union	2017-07-23T00:21:26	399.4	Sebastes aleutianus
B024	Union	2017-07-23T00:21:26	399.4	Sebastes aleutianus
B024	Union	2017-07-23T00:21:26	399.4	Sebastes aleutianus
B024	Union	2017-07-23T00:21:26	399.4	Sebastes aleutianus
B024	Union	2017-07-23T00:21:34	400.02	Sebastes aleutianus
B024	Union	2017-07-23T00:21:45	399.95	Sebastes aleutianus
B024	Union	2017-07-23T00:21:45	399.95	Sebastes aleutianus
B024	Union	2017-07-23T00:21:51	400.9	Sebastes aleutianus
B024	Union	2017-07-23T00:21:52	400.9	Sebastes aleutianus
B024	Union	2017-07-23T00:21:52	400.9	Sebastes aleutianus
B024	Union	2017-07-23T00:21:57	401.99	Sebastes aleutianus
B024	Union	2017-07-23T00:33:27	403.43	Sebastes aleutianus
B024	Union	2017-07-23T00:33:54	401.18	Sebastes aleutianus
B024	Union	2017-07-23T00:33:54	401.18	Sebastes aleutianus
B024	Union	2017-07-23T00:34:00	401.79	Sebastes aleutianus
B024	Union	2017-07-23T00:34:00	401.79	Sebastes aleutianus
B024	Union	2017-07-23T00:34:10	400.22	Sebastes aleutianus
B024	Union	2017-07-23T00:34:10	400.22	Sebastes aleutianus
B024	Union	2017-07-23T00:34:16	399.54	Sebastes aleutianus
B024	Union	2017-07-23T00:34:32	400.36	Sebastes aleutianus
B024	Union	2017-07-23T00:35:43	405.88	Sebastes aleutianus
B024	Union	2017-07-23T00:37:46	411.07	Sebastes aleutianus
B024	Union	2017-07-23T00:37:48	409.98	Sebastes aleutianus
B024	Union	2017-07-23T00:39:25	416.6	Sebastes aleutianus
B024	Union	2017-07-23T00:39:48	418.17	Sebastes aleutianus
B024	Union	2017-07-23T00:40:06	417.07	Sebastes aleutianus
B024	Union	2017-07-23T00:40:19	415.51	Sebastes aleutianus
B024	Union	2017-07-23T00:40:32	418.78	Sebastes aleutianus
B024	Union	2017-07-23T00:41:03	421.1	Sebastes aleutianus
B024	Union	2017-07-23T00:41:14	419.74	Sebastes aleutianus
B024	Union	2017-07-23T00:41:25	420.76	Sebastes aleutianus
B024	Union	2017-07-23T00:41:25	420.76	Sebastes aleutianus
B024	Union	2017-07-23T00:41:25	420.76	Sebastes aleutianus
B024	Union	2017-07-23T00:41:27	420.76	Sebastes aleutianus
B024	Union	2017-07-23T00:41:39	420.76	Sebastes aleutianus
B024	Union	2017-07-23T00:42:10	420.49	Sebastes aleutianus
B024	Union	2017-07-23T00:42:21	421.85	Sebastes aleutianus
B024	Union	2017-07-23T00:42:51	422.12	Sebastes aleutianus
B024	Union	2017-07-23T00:42:58	423.35	Sebastes aleutianus
B024	Union	2017-07-23T00:43:04	423.97	Sebastes aleutianus
B024	Union	2017-07-23T00:43:18	423.9	Sebastes aleutianus
B024	Union	2017-07-23T00:43:22	426.29	Sebastes aleutianus
B024	Union	2017-07-23T00:44:24	424.24	Sebastes aleutianus
B024	Union	2017-07-23T00:44:29	424.92	Sebastes aleutianus
B024	Union	2017-07-23T00:44:29	424.92	Sebastes aleutianus
B024	Union	2017-07-23T00:46:25	426.97	Sebastes aleutianus
B024	Union	2017-07-23T00:47:24	428.47	Sebastes aleutianus
B024	Union	2017-07-23T00:50:15	433.31	Sebastes aleutianus
B025	Union	2017-07-23T22:01:45	573.48	Sebastes aleutianus
B025	Union	2017-07-23T22:01:45	573.48	Sebastes aleutianus
B025	Union	2017-07-23T22:01:49	570.89	Sebastes aleutianus
B025	Union	2017-07-23T22:10:39	503.99	Sebastes aleutianus
B025	Union	2017-07-23T22:13:37	488.37	Sebastes aleutianus
B025	Union	2017-07-23T22:13:43	488.71	Sebastes aleutianus
B025	Union	2017-07-23T22:13:49	491.1	Sebastes aleutianus
B025	Union	2017-07-23T22:13:50	488.03	Sebastes aleutianus
B025	Union	2017-07-23T22:14:20	485.91	Sebastes aleutianus
B025	Union	2017-07-23T22:14:20	485.91	Sebastes aleutianus
B025	Union	2017-07-23T22:15:53	477.18	Sebastes aleutianus
B025	Union	2017-07-23T22:16:00	477.86	Sebastes aleutianus
B025	Union	2017-07-23T22:16:01	477.93	Sebastes aleutianus
B025	Union	2017-07-23T22:20:13	455.15	Sebastes aleutianus
B025	Union	2017-07-23T22:20:15	455.08	Sebastes aleutianus
B025	Union	2017-07-23T22:20:18	453.92	Sebastes aleutianus
B025	Union	2017-07-23T22:20:18	453.92	Sebastes aleutianus
B025	Union	2017-07-23T22:20:19	453.92	Sebastes aleutianus
B025	Union	2017-07-23T22:20:43	453.03	Sebastes aleutianus
B025	Union	2017-07-23T22:20:46	450.71	Sebastes aleutianus
B025	Union	2017-07-23T22:20:46	450.71	Sebastes aleutianus
B025	Union	2017-07-23T22:21:08	449.55	Sebastes aleutianus
B025	Union	2017-07-23T22:21:24	448.6	Sebastes aleutianus
B025	Union	2017-07-23T22:21:35	447.71	Sebastes aleutianus
B025	Union	2017-07-23T22:22:11	443.41	Sebastes aleutianus
B025	Union	2017-07-23T22:22:37	442.87	Sebastes aleutianus
B025	Union	2017-07-23T22:24:30	434.88	Sebastes aleutianus
B025	Union	2017-07-23T22:24:34	432.84	Sebastes aleutianus
B025	Union	2017-07-23T22:24:51	434.2	Sebastes aleutianus
B025	Union	2017-07-23T22:24:53	431.81	Sebastes aleutianus
B025	Union	2017-07-23T22:25:24	427.92	Sebastes aleutianus
B025	Union	2017-07-23T22:25:24	427.92	Sebastes aleutianus
B025	Union	2017-07-23T22:25:37	427.38	Sebastes aleutianus
B025	Union	2017-07-23T22:26:19	422.19	Sebastes aleutianus
B025	Union	2017-07-23T22:26:21	422.87	Sebastes aleutianus
B025	Union	2017-07-23T22:26:21	422.87	Sebastes aleutianus
B025	Union	2017-07-23T22:26:26	421.92	Sebastes aleutianus
B025	Union	2017-07-23T22:26:26	421.92	Sebastes aleutianus
B025	Union	2017-07-23T22:26:33	421.17	Sebastes aleutianus
B025	Union	2017-07-23T22:26:34	421.44	Sebastes aleutianus
B025	Union	2017-07-23T22:27:04	418.85	Sebastes aleutianus
B025	Union	2017-07-23T22:27:12	418.3	Sebastes aleutianus
B025	Union	2017-07-23T22:27:16	418.37	Sebastes aleutianus
B025	Union	2017-07-23T22:27:45	414.35	Sebastes aleutianus
B025	Union	2017-07-23T22:27:45	414.35	Sebastes aleutianus
B025	Union	2017-07-23T22:27:55	415.3	Sebastes aleutianus
B025	Union	2017-07-23T22:28:05	413.66	Sebastes aleutianus
B025	Union	2017-07-23T22:28:26	413.05	Sebastes aleutianus
B025	Union	2017-07-23T22:28:35	410.93	Sebastes aleutianus
B025	Union	2017-07-23T22:28:35	410.93	Sebastes aleutianus
B025	Union	2017-07-23T22:28:44	410.46	Sebastes aleutianus
B025	Union	2017-07-23T22:28:47	410.52	Sebastes aleutianus
B025	Union	2017-07-23T22:28:47	410.52	Sebastes aleutianus
B025	Union	2017-07-23T22:28:52	409.57	Sebastes aleutianus
B025	Union	2017-07-23T22:29:05	406.7	Sebastes aleutianus
B025	Union	2017-07-23T22:29:11	407.39	Sebastes aleutianus
B025	Union	2017-07-23T22:29:28	403.36	Sebastes aleutianus
B025	Union	2017-07-23T22:30:00	402.61	Sebastes aleutianus
B025	Union	2017-07-23T22:30:18	402.4	Sebastes aleutianus
B025	Union	2017-07-23T22:30:46	399.26	Sebastes aleutianus
B025	Union	2017-07-23T22:30:52	399.95	Sebastes aleutianus
B025	Union	2017-07-23T22:30:57	398.65	Sebastes aleutianus
B025	Union	2017-07-23T22:31:09	397.49	Sebastes aleutianus
B025	Union	2017-07-23T22:31:16	396.06	Sebastes aleutianus
B025	Union	2017-07-23T22:31:16	396.06	Sebastes aleutianus
B025	Union	2017-07-23T22:31:21	396.6	Sebastes aleutianus
B025	Union	2017-07-23T22:31:48	394.9	Sebastes aleutianus
B025	Union	2017-07-23T22:32:21	391.96	Sebastes aleutianus
B025	Union	2017-07-23T22:33:04	390.32	Sebastes aleutianus
B025	Union	2017-07-23T22:33:18	388.69	Sebastes aleutianus
B025	Union	2017-07-23T22:33:25	387.73	Sebastes aleutianus
B025	Union	2017-07-23T22:35:39	381.73	Sebastes aleutianus
B025	Union	2017-07-23T22:36:22	377.22	Sebastes aleutianus
B025	Union	2017-07-23T22:37:44	373.06	Sebastes aleutianus
B025	Union	2017-07-23T22:38:40	365.41	Sebastes aleutianus
B025	Union	2017-07-23T22:39:53	360.64	Sebastes aleutianus
B025	Union	2017-07-23T22:39:53	360.64	Sebastes aleutianus
B025	Union	2017-07-23T22:39:53	360.64	Sebastes aleutianus
B025	Union	2017-07-23T22:39:53	360.64	Sebastes aleutianus
B025	Union	2017-07-23T22:39:54	360.64	Sebastes aleutianus
B025	Union	2017-07-23T22:39:54	360.64	Sebastes aleutianus
B025	Union	2017-07-23T22:39:56	358.52	Sebastes aleutianus
B025	Union	2017-07-23T22:40:01	358.04	Sebastes aleutianus
B025	Union	2017-07-23T22:40:01	358.04	Sebastes aleutianus
B025	Union	2017-07-23T22:40:34	355.72	Sebastes aleutianus
B025	Union	2017-07-23T22:40:34	355.72	Sebastes aleutianus
B025	Union	2017-07-23T22:40:37	353.74	Sebastes aleutianus
B025	Union	2017-07-23T22:40:37	353.74	Sebastes aleutianus
B025	Union	2017-07-23T22:40:37	353.74	Sebastes aleutianus
B025	Union	2017-07-23T22:40:37	353.74	Sebastes aleutianus
B025	Union	2017-07-23T22:40:37	353.74	Sebastes aleutianus
B025	Union	2017-07-23T22:40:37	353.74	Sebastes aleutianus
B025	Union	2017-07-23T22:40:37	353.74	Sebastes aleutianus
B025	Union	2017-07-23T22:40:47	352.79	Sebastes aleutianus
B025	Union	2017-07-23T22:40:47	352.79	Sebastes aleutianus
B025	Union	2017-07-23T22:40:47	352.79	Sebastes aleutianus
B025	Union	2017-07-23T22:40:50	353.81	Sebastes aleutianus
B025	Union	2017-07-23T22:40:50	353.81	Sebastes aleutianus
B025	Union	2017-07-23T22:40:50	353.81	Sebastes aleutianus
B025	Union	2017-07-23T22:40:50	353.81	Sebastes aleutianus
B025	Union	2017-07-23T22:41:32	349.99	Sebastes aleutianus
B025	Union	2017-07-23T22:42:34	346.57	Sebastes aleutianus
B025	Union	2017-07-23T22:44:09	347.33	Sebastes aleutianus
B025	Union	2017-07-23T22:44:43	346.78	Sebastes aleutianus
B025	Union	2017-07-23T22:49:16	338.79	Sebastes aleutianus
B025	Union	2017-07-23T22:49:16	338.79	Sebastes aleutianus
B025	Union	2017-07-23T22:51:53	334.01	Sebastes aleutianus
B025	Union	2017-07-23T22:51:56	333.67	Sebastes aleutianus
B025	Union	2017-07-23T22:51:56	333.67	Sebastes aleutianus
B025	Union	2017-07-23T22:52:04	332.17	Sebastes aleutianus
B025	Union	2017-07-23T22:52:04	332.17	Sebastes aleutianus
B025	Union	2017-07-23T22:52:04	332.17	Sebastes aleutianus
B025	Union	2017-07-23T22:52:11	333.47	Sebastes aleutianus
B025	Union	2017-07-23T22:52:11	333.47	Sebastes aleutianus
B025	Union	2017-07-23T22:52:16	331.56	Sebastes aleutianus
B025	Union	2017-07-23T22:52:16	331.56	Sebastes aleutianus
B025	Union	2017-07-23T22:52:16	331.56	Sebastes aleutianus
B025	Union	2017-07-23T22:52:19	332.79	Sebastes aleutianus
B025	Union	2017-07-23T22:52:22	332.03	Sebastes aleutianus
B025	Union	2017-07-23T22:55:35	328.48	Sebastes aleutianus
B025	Union	2017-07-23T22:56:01	327.8	Sebastes aleutianus
B025	Union	2017-07-23T22:56:07	328.35	Sebastes aleutianus
B025	Union	2017-07-23T22:57:16	325.07	Sebastes aleutianus
B025	Union	2017-07-23T22:57:37	322.68	Sebastes aleutianus
B025	Union	2017-07-23T22:57:46	322.41	Sebastes aleutianus
B025	Union	2017-07-23T22:57:57	322.55	Sebastes aleutianus
B025	Union	2017-07-23T22:58:00	322.61	Sebastes aleutianus
B025	Union	2017-07-23T23:00:04	316.26	Sebastes aleutianus
B025	Union	2017-07-23T23:00:14	317.15	Sebastes aleutianus
B025	Union	2017-07-23T23:00:52	316.26	Sebastes aleutianus
B025	Union	2017-07-23T23:02:39	313.53	Sebastes aleutianus
B025	Union	2017-07-23T23:02:55	313.53	Sebastes aleutianus
B025	Union	2017-07-23T23:02:55	313.53	Sebastes aleutianus
B025	Union	2017-07-23T23:03:05	314.35	Sebastes aleutianus
B025	Union	2017-07-23T23:03:12	313.94	Sebastes aleutianus
B025	Union	2017-07-23T23:03:32	312.44	Sebastes aleutianus
B025	Union	2017-07-23T23:05:37	311.9	Sebastes aleutianus
B025	Union	2017-07-23T23:05:37	311.9	Sebastes aleutianus
B025	Union	2017-07-23T23:05:37	311.9	Sebastes aleutianus
B025	Union	2017-07-23T23:06:13	310.33	Sebastes aleutianus
B025	Union	2017-07-23T23:06:18	310.8	Sebastes aleutianus
B025	Union	2017-07-23T23:06:18	310.8	Sebastes aleutianus
B025	Union	2017-07-23T23:06:18	310.8	Sebastes aleutianus
B025	Union	2017-07-23T23:06:37	309.85	Sebastes aleutianus
B025	Union	2017-07-23T23:09:27	307.25	Sebastes aleutianus
B025	Union	2017-07-23T23:09:27	307.25	Sebastes aleutianus
B025	Union	2017-07-23T23:10:02	305.89	Sebastes aleutianus
B025	Union	2017-07-23T23:12:03	302.13	Sebastes aleutianus
B025	Union	2017-07-23T23:12:09	302.68	Sebastes aleutianus
B025	Union	2017-07-23T23:12:09	302.68	Sebastes aleutianus
B025	Union	2017-07-23T23:12:09	302.68	Sebastes aleutianus
B025	Union	2017-07-23T23:12:11	302.47	Sebastes aleutianus
B025	Union	2017-07-23T23:12:16	303.16	Sebastes aleutianus
B025	Union	2017-07-23T23:12:17	302.95	Sebastes aleutianus
B025	Union	2017-07-23T23:12:17	302.95	Sebastes aleutianus
B025	Union	2017-07-23T23:12:17	302.95	Sebastes aleutianus
B025	Union	2017-07-23T23:12:17	302.95	Sebastes aleutianus
B025	Union	2017-07-23T23:12:17	302.95	Sebastes aleutianus
B025	Union	2017-07-23T23:12:17	302.95	Sebastes aleutianus
B025	Union	2017-07-23T23:12:17	302.95	Sebastes aleutianus
B025	Union	2017-07-23T23:12:17	302.95	Sebastes aleutianus
B025	Union	2017-07-23T23:12:17	302.95	Sebastes aleutianus
B025	Union	2017-07-23T23:12:17	302.95	Sebastes aleutianus
B025	Union	2017-07-23T23:12:17	302.95	Sebastes aleutianus
B025	Union	2017-07-23T23:12:17	302.95	Sebastes aleutianus
B025	Union	2017-07-23T23:12:29	303.91	Sebastes aleutianus
B025	Union	2017-07-23T23:12:36	303.63	Sebastes aleutianus
B025	Union	2017-07-23T23:12:36	303.63	Sebastes aleutianus
B025	Union	2017-07-23T23:13:35	301.52	Sebastes aleutianus
B025	Union	2017-07-23T23:13:43	301.52	Sebastes aleutianus
B025	Union	2017-07-23T23:14:25	302.47	Sebastes aleutianus
B025	Union	2017-07-23T23:14:27	300.56	Sebastes aleutianus
B025	Union	2017-07-23T23:14:27	300.56	Sebastes aleutianus
B025	Union	2017-07-23T23:14:29	300.29	Sebastes aleutianus
B025	Union	2017-07-23T23:14:29	300.29	Sebastes aleutianus
B025	Union	2017-07-23T23:14:29	300.29	Sebastes aleutianus
B025	Union	2017-07-23T23:14:34	301.52	Sebastes aleutianus
B025	Union	2017-07-23T23:14:34	301.52	Sebastes aleutianus
B025	Union	2017-07-23T23:14:34	301.52	Sebastes aleutianus
B025	Union	2017-07-23T23:15:50	301.59	Sebastes aleutianus
B025	Union	2017-07-23T23:16:09	299.95	Sebastes aleutianus
B025	Union	2017-07-23T23:16:09	299.95	Sebastes aleutianus
B025	Union	2017-07-23T23:16:09	299.95	Sebastes aleutianus
B025	Union	2017-07-23T23:16:09	299.95	Sebastes aleutianus
B025	Union	2017-07-23T23:16:09	299.95	Sebastes aleutianus
B025	Union	2017-07-23T23:16:25	300.77	Sebastes aleutianus
B025	Union	2017-07-23T23:18:01	303.63	Sebastes aleutianus
B025	Union	2017-07-23T23:21:06	308.76	Sebastes aleutianus
B025	Union	2017-07-23T23:21:06	308.76	Sebastes aleutianus
B025	Union	2017-07-23T23:27:15	313.33	Sebastes aleutianus
B025	Union	2017-07-23T23:27:15	313.33	Sebastes aleutianus
B025	Union	2017-07-23T23:27:15	313.33	Sebastes aleutianus
B025	Union	2017-07-23T23:27:15	313.33	Sebastes aleutianus
B025	Union	2017-07-23T23:27:15	313.33	Sebastes aleutianus
B025	Union	2017-07-23T23:27:15	313.33	Sebastes aleutianus
B025	Union	2017-07-23T23:27:16	313.19	Sebastes aleutianus
B025	Union	2017-07-23T23:27:23	313.33	Sebastes aleutianus
B025	Union	2017-07-23T23:27:23	313.33	Sebastes aleutianus
B025	Union	2017-07-23T23:27:45	315.38	Sebastes aleutianus
B025	Union	2017-07-23T23:27:45	315.38	Sebastes aleutianus
B025	Union	2017-07-23T23:27:50	312.85	Sebastes aleutianus
B025	Union	2017-07-23T23:28:02	313.88	Sebastes aleutianus
B025	Union	2017-07-23T23:28:55	315.24	Sebastes aleutianus
B025	Union	2017-07-23T23:29:19	313.88	Sebastes aleutianus
B025	Union	2017-07-23T23:45:01	324.66	Sebastes aleutianus
B025	Union	2017-07-23T23:45:53	324.18	Sebastes aleutianus
B025	Union	2017-07-23T23:46:53	325.69	Sebastes aleutianus
B025	Union	2017-07-23T23:48:05	328.62	Sebastes aleutianus
B025	Union	2017-07-23T23:48:15	330.12	Sebastes aleutianus
B025	Union	2017-07-23T23:48:15	330.12	Sebastes aleutianus
B025	Union	2017-07-23T23:48:15	330.12	Sebastes aleutianus
B025	Union	2017-07-23T23:48:27	329.99	Sebastes aleutianus
B025	Union	2017-07-23T23:48:27	329.99	Sebastes aleutianus
B025	Union	2017-07-23T23:48:30	329.85	Sebastes aleutianus
B025	Union	2017-07-23T23:48:30	329.85	Sebastes aleutianus
B025	Union	2017-07-23T23:48:30	329.85	Sebastes aleutianus
B025	Union	2017-07-23T23:48:33	329.65	Sebastes aleutianus
B025	Union	2017-07-23T23:49:15	330.94	Sebastes aleutianus
B025	Union	2017-07-23T23:49:15	330.94	Sebastes aleutianus
B025	Union	2017-07-23T23:49:22	330.4	Sebastes aleutianus
B025	Union	2017-07-23T23:49:22	330.4	Sebastes aleutianus
B025	Union	2017-07-23T23:49:57	330.6	Sebastes aleutianus
B025	Union	2017-07-23T23:49:57	330.6	Sebastes aleutianus
B025	Union	2017-07-23T23:50:13	333.13	Sebastes aleutianus
B025	Union	2017-07-23T23:50:13	333.13	Sebastes aleutianus
B025	Union	2017-07-23T23:50:13	333.13	Sebastes aleutianus
B025	Union	2017-07-23T23:50:13	333.13	Sebastes aleutianus
B025	Union	2017-07-23T23:50:13	333.13	Sebastes aleutianus
B025	Union	2017-07-23T23:50:31	333.67	Sebastes aleutianus
B025	Union	2017-07-23T23:50:57	334.63	Sebastes aleutianus
B025	Union	2017-07-23T23:50:57	334.63	Sebastes aleutianus
B025	Union	2017-07-23T23:51:05	335.86	Sebastes aleutianus
B025	Union	2017-07-23T23:51:05	335.86	Sebastes aleutianus
B025	Union	2017-07-23T23:51:16	336.06	Sebastes aleutianus
B025	Union	2017-07-23T23:51:16	336.06	Sebastes aleutianus
B025	Union	2017-07-23T23:51:16	336.06	Sebastes aleutianus
B025	Union	2017-07-23T23:51:16	336.06	Sebastes aleutianus
B025	Union	2017-07-23T23:51:16	336.06	Sebastes aleutianus
B025	Union	2017-07-23T23:51:16	336.06	Sebastes aleutianus
B025	Union	2017-07-23T23:51:16	336.06	Sebastes aleutianus
B025	Union	2017-07-23T23:54:51	345.48	Sebastes aleutianus
B025	Union	2017-07-23T23:56:09	352.38	Sebastes aleutianus
B025	Union	2017-07-23T23:56:21	353.4	Sebastes aleutianus
B025	Union	2017-07-23T23:56:24	354.9	Sebastes aleutianus
B025	Union	2017-07-23T23:56:24	354.9	Sebastes aleutianus
B025	Union	2017-07-23T23:56:24	354.9	Sebastes aleutianus
B025	Union	2017-07-23T23:56:51	357.09	Sebastes aleutianus
B025	Union	2017-07-23T23:57:05	359.48	Sebastes aleutianus
B025	Union	2017-07-23T23:57:05	359.48	Sebastes aleutianus
B025	Union	2017-07-23T23:57:05	359.48	Sebastes aleutianus
B025	Union	2017-07-23T23:57:11	360.29	Sebastes aleutianus
B025	Union	2017-07-23T23:57:18	359.82	Sebastes aleutianus
B025	Union	2017-07-23T23:57:18	359.82	Sebastes aleutianus
B025	Union	2017-07-23T23:57:20	360.29	Sebastes aleutianus
B025	Union	2017-07-23T23:57:30	360.5	Sebastes aleutianus
B025	Union	2017-07-23T23:57:33	359.54	Sebastes aleutianus
B025	Union	2017-07-23T23:57:44	363.09	Sebastes aleutianus
B025	Union	2017-07-23T23:57:46	363.57	Sebastes aleutianus
B025	Union	2017-07-23T23:57:49	363.91	Sebastes aleutianus
B025	Union	2017-07-23T23:57:49	363.91	Sebastes aleutianus
B025	Union	2017-07-23T23:57:56	364.32	Sebastes aleutianus
B025	Union	2017-07-23T23:58:05	365.07	Sebastes aleutianus
B025	Union	2017-07-23T23:58:13	364.46	Sebastes aleutianus
B025	Union	2017-07-23T23:58:19	365	Sebastes aleutianus
B025	Union	2017-07-23T23:58:19	365	Sebastes aleutianus
B025	Union	2017-07-23T23:58:22	364.87	Sebastes aleutianus
B025	Union	2017-07-23T23:58:22	364.87	Sebastes aleutianus
B025	Union	2017-07-23T23:58:22	364.87	Sebastes aleutianus
B025	Union	2017-07-23T23:58:39	365.62	Sebastes aleutianus
B025	Union	2017-07-23T23:58:52	368.62	Sebastes aleutianus
B025	Union	2017-07-23T23:59:38	370.67	Sebastes aleutianus
B025	Union	2017-07-24T00:01:20	370.67	Sebastes aleutianus
B025	Union	2017-07-24T00:02:03	374.42	Sebastes aleutianus
B025	Union	2017-07-24T00:02:03	374.42	Sebastes aleutianus
B025	Union	2017-07-24T00:02:03	374.42	Sebastes aleutianus
B025	Union	2017-07-24T00:02:09	375.38	Sebastes aleutianus
B025	Union	2017-07-24T00:02:11	375.17	Sebastes aleutianus
B025	Union	2017-07-24T00:02:26	374.76	Sebastes aleutianus
B025	Union	2017-07-24T00:02:28	374.7	Sebastes aleutianus
B025	Union	2017-07-24T00:02:36	376.27	Sebastes aleutianus
B025	Union	2017-07-24T00:02:36	376.27	Sebastes aleutianus
B025	Union	2017-07-24T00:02:39	374.35	Sebastes aleutianus
B025	Union	2017-07-24T00:02:58	375.17	Sebastes aleutianus
B025	Union	2017-07-24T00:03:18	375.11	Sebastes aleutianus
B025	Union	2017-07-24T00:03:35	377.15	Sebastes aleutianus
B025	Union	2017-07-24T00:03:35	377.15	Sebastes aleutianus
B025	Union	2017-07-24T00:03:46	375.92	Sebastes aleutianus
B025	Union	2017-07-24T00:04:56	377.56	Sebastes aleutianus
B025	Union	2017-07-24T00:05:03	376.33	Sebastes aleutianus
B025	Union	2017-07-24T00:05:14	377.29	Sebastes aleutianus
B025	Union	2017-07-24T00:05:14	377.29	Sebastes aleutianus
B025	Union	2017-07-24T00:05:14	377.29	Sebastes aleutianus
B025	Union	2017-07-24T00:05:27	378.38	Sebastes aleutianus
B025	Union	2017-07-24T00:05:31	377.49	Sebastes aleutianus
B025	Union	2017-07-24T00:05:38	378.11	Sebastes aleutianus
B025	Union	2017-07-24T00:05:44	379.34	Sebastes aleutianus
B025	Union	2017-07-24T00:05:44	379.34	Sebastes aleutianus
B025	Union	2017-07-24T00:05:44	379.34	Sebastes aleutianus
B025	Union	2017-07-24T00:05:44	379.34	Sebastes aleutianus
B025	Union	2017-07-24T00:05:44	379.34	Sebastes aleutianus
B025	Union	2017-07-24T00:05:44	379.34	Sebastes aleutianus
B025	Union	2017-07-24T00:05:55	378.93	Sebastes aleutianus
B025	Union	2017-07-24T00:06:03	377.97	Sebastes aleutianus
B025	Union	2017-07-24T00:06:03	377.97	Sebastes aleutianus
B025	Union	2017-07-24T00:06:11	378.31	Sebastes aleutianus
B025	Union	2017-07-24T00:06:11	378.31	Sebastes aleutianus
B025	Union	2017-07-24T00:06:18	377.9	Sebastes aleutianus
B025	Union	2017-07-24T00:06:26	378.31	Sebastes aleutianus
B025	Union	2017-07-24T00:06:33	377.63	Sebastes aleutianus
B025	Union	2017-07-24T00:06:34	377.63	Sebastes aleutianus
B025	Union	2017-07-24T00:09:21	380.57	Sebastes aleutianus
B025	Union	2017-07-24T00:09:21	380.57	Sebastes aleutianus
B025	Union	2017-07-24T00:09:21	380.57	Sebastes aleutianus
B025	Union	2017-07-24T00:09:21	380.57	Sebastes aleutianus
B025	Union	2017-07-24T00:09:32	381.66	Sebastes aleutianus
B025	Union	2017-07-24T00:10:00	382.2	Sebastes aleutianus
B025	Union	2017-07-24T00:10:00	382.2	Sebastes aleutianus
B025	Union	2017-07-24T00:10:31	383.36	Sebastes aleutianus
B025	Union	2017-07-24T00:10:31	383.36	Sebastes aleutianus
B025	Union	2017-07-24T00:10:51	383.7	Sebastes aleutianus
B025	Union	2017-07-24T00:11:11	383.43	Sebastes aleutianus
B025	Union	2017-07-24T00:11:33	383.5	Sebastes aleutianus
B025	Union	2017-07-24T00:11:56	382.68	Sebastes aleutianus
B025	Union	2017-07-24T00:12:23	381.52	Sebastes aleutianus
B025	Union	2017-07-24T00:12:44	382.13	Sebastes aleutianus
B025	Union	2017-07-24T00:13:25	382.54	Sebastes aleutianus
B025	Union	2017-07-24T00:13:31	382.95	Sebastes aleutianus
B025	Union	2017-07-24T00:13:47	380.97	Sebastes aleutianus
B025	Union	2017-07-24T00:13:47	380.97	Sebastes aleutianus
B025	Union	2017-07-24T00:14:04	383.36	Sebastes aleutianus
B025	Union	2017-07-24T00:14:09	381.93	Sebastes aleutianus
B025	Union	2017-07-24T00:14:43	381.79	Sebastes aleutianus
B025	Union	2017-07-24T00:14:43	381.79	Sebastes aleutianus
B025	Union	2017-07-24T00:15:04	381.93	Sebastes aleutianus
B025	Union	2017-07-24T00:15:18	383.57	Sebastes aleutianus
B025	Union	2017-07-24T00:16:33	381.93	Sebastes aleutianus
B025	Union	2017-07-24T00:16:44	382.41	Sebastes aleutianus
B025	Union	2017-07-24T00:16:44	382.41	Sebastes aleutianus
B025	Union	2017-07-24T00:16:58	382.27	Sebastes aleutianus
B025	Union	2017-07-24T00:16:58	382.27	Sebastes aleutianus
B025	Union	2017-07-24T00:20:54	376.88	Sebastes aleutianus
B025	Union	2017-07-24T00:21:24	375.24	Sebastes aleutianus
B025	Union	2017-07-24T00:21:53	372.58	Sebastes aleutianus
B025	Union	2017-07-24T00:21:53	372.58	Sebastes aleutianus
B025	Union	2017-07-24T00:22:37	370.26	Sebastes aleutianus
B025	Union	2017-07-24T00:22:41	366.98	Sebastes aleutianus
B025	Union	2017-07-24T00:22:41	366.98	Sebastes aleutianus
B025	Union	2017-07-24T00:22:41	366.98	Sebastes aleutianus
B025	Union	2017-07-24T00:22:43	369.37	Sebastes aleutianus
B025	Union	2017-07-24T00:25:04	358.04	Sebastes aleutianus
B025	Union	2017-07-24T00:25:19	356.54	Sebastes aleutianus
B025	Union	2017-07-24T00:25:39	356.06	Sebastes aleutianus
B025	Union	2017-07-24T00:26:25	353.47	Sebastes aleutianus
B025	Union	2017-07-24T00:26:25	353.47	Sebastes aleutianus
B025	Union	2017-07-24T00:26:26	353.26	Sebastes aleutianus
B025	Union	2017-07-24T00:26:27	352.51	Sebastes aleutianus
B025	Union	2017-07-24T00:26:33	351.63	Sebastes aleutianus
B025	Union	2017-07-24T00:26:52	351.01	Sebastes aleutianus
B025	Union	2017-07-24T00:26:54	349.17	Sebastes aleutianus
B025	Union	2017-07-24T00:26:56	348.9	Sebastes aleutianus
B025	Union	2017-07-24T00:27:01	349.85	Sebastes aleutianus
B025	Union	2017-07-24T00:27:01	349.85	Sebastes aleutianus
B025	Union	2017-07-24T00:27:53	345.07	Sebastes aleutianus
B025	Union	2017-07-24T00:27:56	344.94	Sebastes aleutianus
B025	Union	2017-07-24T00:28:21	343.3	Sebastes aleutianus
B025	Union	2017-07-24T00:29:05	342.82	Sebastes aleutianus
B025	Union	2017-07-24T00:29:06	341.86	Sebastes aleutianus
B025	Union	2017-07-24T00:29:06	341.86	Sebastes aleutianus
B025	Union	2017-07-24T00:29:15	342.27	Sebastes aleutianus
B025	Union	2017-07-24T00:29:22	339.95	Sebastes aleutianus
B025	Union	2017-07-24T00:29:24	340.09	Sebastes aleutianus
B025	Union	2017-07-24T00:29:29	339.48	Sebastes aleutianus
B025	Union	2017-07-24T00:29:45	337.77	Sebastes aleutianus
B025	Union	2017-07-24T00:29:49	337.22	Sebastes aleutianus
B025	Union	2017-07-24T00:30:09	337.7	Sebastes aleutianus
B025	Union	2017-07-24T00:30:09	337.7	Sebastes aleutianus
B025	Union	2017-07-24T00:30:09	337.7	Sebastes aleutianus
B025	Union	2017-07-24T00:30:14	336.74	Sebastes aleutianus
B025	Union	2017-07-24T00:30:17	336.13	Sebastes aleutianus
B025	Union	2017-07-24T00:30:17	336.13	Sebastes aleutianus
B025	Union	2017-07-24T00:30:22	335.38	Sebastes aleutianus
B025	Union	2017-07-24T00:30:23	335.52	Sebastes aleutianus
B025	Union	2017-07-24T00:30:32	334.63	Sebastes aleutianus
B025	Union	2017-07-24T00:30:40	334.63	Sebastes aleutianus
B025	Union	2017-07-24T00:30:55	331.08	Sebastes aleutianus
B025	Union	2017-07-24T00:31:03	332.85	Sebastes aleutianus
B025	Union	2017-07-24T00:31:03	332.85	Sebastes aleutianus
B025	Union	2017-07-24T00:31:03	332.85	Sebastes aleutianus
B025	Union	2017-07-24T00:31:06	333.33	Sebastes aleutianus
B025	Union	2017-07-24T00:31:14	330.05	Sebastes aleutianus
B025	Union	2017-07-24T00:31:14	330.05	Sebastes aleutianus
B025	Union	2017-07-24T00:31:25	330.12	Sebastes aleutianus
B025	Union	2017-07-24T00:31:27	330.46	Sebastes aleutianus
B025	Union	2017-07-24T00:31:27	330.46	Sebastes aleutianus
B025	Union	2017-07-24T00:31:40	329.78	Sebastes aleutianus
B025	Union	2017-07-24T00:31:40	329.78	Sebastes aleutianus
B025	Union	2017-07-24T00:31:40	329.78	Sebastes aleutianus
B025	Union	2017-07-24T00:31:40	329.78	Sebastes aleutianus
B025	Union	2017-07-24T00:31:43	329.1	Sebastes aleutianus
B025	Union	2017-07-24T00:31:45	329.3	Sebastes aleutianus
B025	Union	2017-07-24T00:31:46	329.3	Sebastes aleutianus
B025	Union	2017-07-24T00:31:47	329.37	Sebastes aleutianus
B025	Union	2017-07-24T00:31:47	329.37	Sebastes aleutianus
B025	Union	2017-07-24T00:31:52	328.83	Sebastes aleutianus
B025	Union	2017-07-24T00:32:17	329.3	Sebastes aleutianus
B025	Union	2017-07-24T00:32:23	328.55	Sebastes aleutianus
B025	Union	2017-07-24T00:32:28	327.46	Sebastes aleutianus
B025	Union	2017-07-24T00:33:01	325.41	Sebastes aleutianus
B025	Union	2017-07-24T00:33:08	325.55	Sebastes aleutianus
B025	Union	2017-07-24T00:33:43	323.71	Sebastes aleutianus
B025	Union	2017-07-24T00:33:46	320.43	Sebastes aleutianus
B025	Union	2017-07-24T00:34:04	320.36	Sebastes aleutianus
B025	Union	2017-07-24T00:34:36	319.34	Sebastes aleutianus
B025	Union	2017-07-24T00:34:41	318.72	Sebastes aleutianus
B025	Union	2017-07-24T00:34:41	318.72	Sebastes aleutianus
B025	Union	2017-07-24T00:34:42	318.72	Sebastes aleutianus
B025	Union	2017-07-24T00:34:53	318.04	Sebastes aleutianus
B025	Union	2017-07-24T00:34:54	318.04	Sebastes aleutianus
B025	Union	2017-07-24T00:34:55	317.22	Sebastes aleutianus
B025	Union	2017-07-24T00:34:55	317.22	Sebastes aleutianus
B025	Union	2017-07-24T00:35:03	316.47	Sebastes aleutianus
B025	Union	2017-07-24T00:35:03	316.47	Sebastes aleutianus
B025	Union	2017-07-24T00:35:09	316.74	Sebastes aleutianus
B025	Union	2017-07-24T00:35:09	316.74	Sebastes aleutianus
B025	Union	2017-07-24T00:35:09	316.74	Sebastes aleutianus
B025	Union	2017-07-24T00:35:09	316.74	Sebastes aleutianus
B025	Union	2017-07-24T00:35:09	316.74	Sebastes aleutianus
B025	Union	2017-07-24T00:35:09	316.74	Sebastes aleutianus
B025	Union	2017-07-24T00:35:14	317.15	Sebastes aleutianus
B025	Union	2017-07-24T00:35:14	317.15	Sebastes aleutianus
B025	Union	2017-07-24T00:35:16	318.11	Sebastes aleutianus
B025	Union	2017-07-24T00:35:16	318.11	Sebastes aleutianus
B025	Union	2017-07-24T00:35:16	318.11	Sebastes aleutianus
B025	Union	2017-07-24T00:35:16	318.11	Sebastes aleutianus
B025	Union	2017-07-24T00:35:17	315.92	Sebastes aleutianus
B025	Union	2017-07-24T00:35:19	315.51	Sebastes aleutianus
B025	Union	2017-07-24T00:35:19	315.51	Sebastes aleutianus
B025	Union	2017-07-24T00:35:19	315.51	Sebastes aleutianus
B025	Union	2017-07-24T00:35:23	315.99	Sebastes aleutianus
B025	Union	2017-07-24T00:35:23	315.99	Sebastes aleutianus
B025	Union	2017-07-24T00:35:23	315.99	Sebastes aleutianus
B025	Union	2017-07-24T00:35:32	315.1	Sebastes aleutianus
B025	Union	2017-07-24T00:35:32	315.1	Sebastes aleutianus
B025	Union	2017-07-24T00:35:32	315.1	Sebastes aleutianus
B025	Union	2017-07-24T00:35:37	314.56	Sebastes aleutianus
B025	Union	2017-07-24T00:35:37	314.56	Sebastes aleutianus
B025	Union	2017-07-24T00:35:45	315.99	Sebastes aleutianus
B025	Union	2017-07-24T00:35:57	314.83	Sebastes aleutianus
B025	Union	2017-07-24T00:36:03	313.4	Sebastes aleutianus
B025	Union	2017-07-24T00:36:06	312.78	Sebastes aleutianus
B025	Union	2017-07-24T00:36:06	312.78	Sebastes aleutianus
B025	Union	2017-07-24T00:36:06	312.78	Sebastes aleutianus
B025	Union	2017-07-24T00:36:06	312.78	Sebastes aleutianus
B025	Union	2017-07-24T00:36:13	311.35	Sebastes aleutianus
B025	Union	2017-07-24T00:36:14	312.58	Sebastes aleutianus
B025	Union	2017-07-24T00:36:17	310.19	Sebastes aleutianus
B025	Union	2017-07-24T00:36:17	310.19	Sebastes aleutianus
B025	Union	2017-07-24T00:36:17	310.19	Sebastes aleutianus
B025	Union	2017-07-24T00:36:17	310.19	Sebastes aleutianus
B025	Union	2017-07-24T00:36:17	310.19	Sebastes aleutianus
B025	Union	2017-07-24T00:36:17	310.19	Sebastes aleutianus
B025	Union	2017-07-24T00:36:17	310.19	Sebastes aleutianus
B025	Union	2017-07-24T00:36:18	309.37	Sebastes aleutianus
B025	Union	2017-07-24T00:36:18	309.37	Sebastes aleutianus
B025	Union	2017-07-24T00:36:20	306.64	Sebastes aleutianus
B025	Union	2017-07-24T00:36:20	306.64	Sebastes aleutianus
B025	Union	2017-07-24T00:36:20	306.64	Sebastes aleutianus
B025	Union	2017-07-24T00:36:20	306.64	Sebastes aleutianus
B025	Union	2017-07-24T00:36:20	306.64	Sebastes aleutianus
B025	Union	2017-07-24T00:36:20	306.64	Sebastes aleutianus
B025	Union	2017-07-24T00:36:20	306.64	Sebastes aleutianus
B025	Union	2017-07-24T00:36:20	306.64	Sebastes aleutianus
B025	Union	2017-07-24T00:36:20	306.64	Sebastes aleutianus
B025	Union	2017-07-24T00:36:20	306.64	Sebastes aleutianus
B025	Union	2017-07-24T00:36:20	306.64	Sebastes aleutianus
B025	Union	2017-07-24T00:36:25	306.3	Sebastes aleutianus
B025	Union	2017-07-24T00:36:25	306.3	Sebastes aleutianus
B025	Union	2017-07-24T00:36:25	306.3	Sebastes aleutianus
B025	Union	2017-07-24T00:36:25	306.3	Sebastes aleutianus
B025	Union	2017-07-24T00:36:25	306.3	Sebastes aleutianus
B025	Union	2017-07-24T00:36:25	306.3	Sebastes aleutianus
B025	Union	2017-07-24T00:36:25	306.3	Sebastes aleutianus
B025	Union	2017-07-24T00:36:25	306.3	Sebastes aleutianus
B025	Union	2017-07-24T00:36:32	306.37	Sebastes aleutianus
B025	Union	2017-07-24T00:36:32	306.37	Sebastes aleutianus
B025	Union	2017-07-24T00:36:32	306.37	Sebastes aleutianus
B025	Union	2017-07-24T00:36:33	307.12	Sebastes aleutianus
B025	Union	2017-07-24T00:36:33	307.12	Sebastes aleutianus
B025	Union	2017-07-24T00:36:39	306.84	Sebastes aleutianus
B025	Union	2017-07-24T00:36:55	306.16	Sebastes aleutianus
B025	Union	2017-07-24T00:36:56	306.57	Sebastes aleutianus
B025	Union	2017-07-24T00:37:00	307.18	Sebastes aleutianus
B025	Union	2017-07-24T00:37:00	307.18	Sebastes aleutianus
B025	Union	2017-07-24T00:37:00	307.18	Sebastes aleutianus
B025	Union	2017-07-24T00:38:00	306.98	Sebastes aleutianus
B025	Union	2017-07-24T00:38:10	307.18	Sebastes aleutianus
B025	Union	2017-07-24T00:38:18	308.07	Sebastes aleutianus
B025	Union	2017-07-24T00:38:42	307.32	Sebastes aleutianus
B025	Union	2017-07-24T00:38:44	307.53	Sebastes aleutianus
B025	Union	2017-07-24T00:38:46	308.76	Sebastes aleutianus
B025	Union	2017-07-24T00:38:47	306.91	Sebastes aleutianus
B025	Union	2017-07-24T00:38:49	306.98	Sebastes aleutianus
B025	Union	2017-07-24T00:38:54	303.77	Sebastes aleutianus
B025	Union	2017-07-24T00:39:24	303.98	Sebastes aleutianus
B025	Union	2017-07-24T00:39:47	303.22	Sebastes aleutianus
B025	Union	2017-07-24T00:39:48	301.65	Sebastes aleutianus
B025	Union	2017-07-24T00:39:48	301.65	Sebastes aleutianus
B025	Union	2017-07-24T00:39:48	301.65	Sebastes aleutianus
B025	Union	2017-07-24T00:39:48	301.65	Sebastes aleutianus
B025	Union	2017-07-24T00:39:54	302.75	Sebastes aleutianus
B025	Union	2017-07-24T00:39:54	302.75	Sebastes aleutianus
B025	Union	2017-07-24T00:39:55	302.75	Sebastes aleutianus
B025	Union	2017-07-24T00:40:07	301.38	Sebastes aleutianus
B025	Union	2017-07-24T00:40:07	301.38	Sebastes aleutianus
B025	Union	2017-07-24T00:40:12	300.63	Sebastes aleutianus
B025	Union	2017-07-24T00:40:23	298.79	Sebastes aleutianus
B025	Union	2017-07-24T00:40:23	298.79	Sebastes aleutianus
B025	Union	2017-07-24T00:40:23	298.79	Sebastes aleutianus
B025	Union	2017-07-24T00:40:24	298.24	Sebastes aleutianus
B025	Union	2017-07-24T00:40:24	298.24	Sebastes aleutianus
B025	Union	2017-07-24T00:40:24	298.24	Sebastes aleutianus
B025	Union	2017-07-24T00:40:24	298.24	Sebastes aleutianus
B025	Union	2017-07-24T00:40:26	298.45	Sebastes aleutianus
B025	Union	2017-07-24T00:40:26	298.45	Sebastes aleutianus
B025	Union	2017-07-24T00:40:26	298.45	Sebastes aleutianus
B025	Union	2017-07-24T00:40:26	298.45	Sebastes aleutianus
B025	Union	2017-07-24T00:40:26	298.45	Sebastes aleutianus
B025	Union	2017-07-24T00:40:27	298.45	Sebastes aleutianus
B025	Union	2017-07-24T00:40:27	298.45	Sebastes aleutianus
B025	Union	2017-07-24T00:40:27	298.45	Sebastes aleutianus
B025	Union	2017-07-24T00:40:27	298.45	Sebastes aleutianus
B025	Union	2017-07-24T00:40:27	298.45	Sebastes aleutianus
B025	Union	2017-07-24T00:40:29	297.22	Sebastes aleutianus
B025	Union	2017-07-24T00:40:29	297.22	Sebastes aleutianus
B025	Union	2017-07-24T00:40:29	297.22	Sebastes aleutianus
B025	Union	2017-07-24T00:40:29	297.22	Sebastes aleutianus
B025	Union	2017-07-24T00:40:29	297.22	Sebastes aleutianus
B025	Union	2017-07-24T00:40:32	297.9	Sebastes aleutianus
B025	Union	2017-07-24T00:40:32	297.9	Sebastes aleutianus
B025	Union	2017-07-24T00:40:32	297.9	Sebastes aleutianus
B025	Union	2017-07-24T00:40:36	296.88	Sebastes aleutianus
B025	Union	2017-07-24T00:40:36	296.88	Sebastes aleutianus
B025	Union	2017-07-24T00:40:36	296.88	Sebastes aleutianus
B025	Union	2017-07-24T00:40:36	296.88	Sebastes aleutianus
B025	Union	2017-07-24T00:40:38	296.94	Sebastes aleutianus
B025	Union	2017-07-24T00:40:38	296.94	Sebastes aleutianus
B025	Union	2017-07-24T00:40:38	296.94	Sebastes aleutianus
B025	Union	2017-07-24T00:40:44	297.49	Sebastes aleutianus
B025	Union	2017-07-24T00:40:44	297.49	Sebastes aleutianus
B025	Union	2017-07-24T00:40:44	297.49	Sebastes aleutianus
B025	Union	2017-07-24T00:40:44	297.49	Sebastes aleutianus
B025	Union	2017-07-24T00:40:49	297.49	Sebastes aleutianus
B025	Union	2017-07-24T00:40:53	297.01	Sebastes aleutianus
B025	Union	2017-07-24T00:40:57	297.56	Sebastes aleutianus
B025	Union	2017-07-24T00:41:05	297.35	Sebastes aleutianus
B025	Union	2017-07-24T00:41:05	297.35	Sebastes aleutianus
B025	Union	2017-07-24T00:41:06	296.26	Sebastes aleutianus
B025	Union	2017-07-24T00:41:25	297.22	Sebastes aleutianus
B026	Union	2017-07-25T02:00:10	524.25	Sebastes aleutianus
B026	Union	2017-07-25T02:01:32	513.33	Sebastes aleutianus
B026	Union	2017-07-25T02:03:42	499.49	Sebastes aleutianus
B026	Union	2017-07-25T02:04:10	498.12	Sebastes aleutianus
B026	Union	2017-07-25T02:04:57	499.15	Sebastes aleutianus
B026	Union	2017-07-25T02:05:14	498.53	Sebastes aleutianus
B026	Union	2017-07-25T02:05:19	498.19	Sebastes aleutianus

## Sheet: Mats of brittle stars
The depth distribution data for the mats of brittle stars, Ophiuroidea, derived from benthic visual survey video collected during BOOTS dives on the 2017 DFO expedition to Union, Dellwood, Unnamed (UN) 16, and UN 18 seamounts; where each record denotes the occurence of a dense living mat (estimated: hundreds of individuals per meter-squared).
DiveName	Seamount	DateTime	Depth_m	SpeciesName
B022	Union	2017-07-21T15:16:26	380.22	Ophiuroidea
B022	Union	2017-07-21T15:18:57	389.85	Ophiuroidea
B022	Union	2017-07-21T15:18:58	389.71	Ophiuroidea
B022	Union	2017-07-21T15:18:59	389.3	Ophiuroidea
B022	Union	2017-07-21T15:19:00	389.3	Ophiuroidea
B022	Union	2017-07-21T15:19:01	389.1	Ophiuroidea
B022	Union	2017-07-21T15:19:02	388.62	Ophiuroidea
B022	Union	2017-07-21T15:19:03	388.55	Ophiuroidea
B022	Union	2017-07-21T15:19:04	389.78	Ophiuroidea
B022	Union	2017-07-21T15:19:04	389.78	Ophiuroidea
B022	Union	2017-07-21T15:19:04	389.78	Ophiuroidea
B022	Union	2017-07-21T15:19:04	389.78	Ophiuroidea
B022	Union	2017-07-21T15:19:05	388.82	Ophiuroidea
B022	Union	2017-07-21T15:19:06	390.12	Ophiuroidea
B022	Union	2017-07-21T15:19:07	390.12	Ophiuroidea
B022	Union	2017-07-21T15:19:08	389.3	Ophiuroidea
B022	Union	2017-07-21T15:19:09	388.21	Ophiuroidea
B022	Union	2017-07-21T15:19:10	388.07	Ophiuroidea
B022	Union	2017-07-21T15:19:11	388.41	Ophiuroidea
B022	Union	2017-07-21T15:19:12	388.41	Ophiuroidea
B022	Union	2017-07-21T15:19:13	388.82	Ophiuroidea
B022	Union	2017-07-21T15:19:14	389.57	Ophiuroidea
B022	Union	2017-07-21T15:19:15	388.82	Ophiuroidea
B022	Union	2017-07-21T15:19:16	389.23	Ophiuroidea
B022	Union	2017-07-21T15:19:17	389.23	Ophiuroidea
B022	Union	2017-07-21T15:19:18	388.82	Ophiuroidea
B022	Union	2017-07-21T15:19:19	389.37	Ophiuroidea
B022	Union	2017-07-21T15:19:20	390.46	Ophiuroidea
B022	Union	2017-07-21T15:19:21	389.98	Ophiuroidea
B022	Union	2017-07-21T15:19:22	389.98	Ophiuroidea
B022	Union	2017-07-21T15:19:22	389.98	Ophiuroidea
B022	Union	2017-07-21T15:19:23	389.85	Ophiuroidea
B022	Union	2017-07-21T15:19:24	389.85	Ophiuroidea
B022	Union	2017-07-21T15:19:25	389.85	Ophiuroidea
B022	Union	2017-07-21T15:19:26	389.64	Ophiuroidea
B022	Union	2017-07-21T15:19:27	390.73	Ophiuroidea
B022	Union	2017-07-21T15:19:28	390.73	Ophiuroidea
B022	Union	2017-07-21T15:19:29	390.53	Ophiuroidea
B022	Union	2017-07-21T15:19:30	388.96	Ophiuroidea
B022	Union	2017-07-21T15:19:31	389.78	Ophiuroidea
B022	Union	2017-07-21T15:19:32	390.53	Ophiuroidea
B022	Union	2017-07-21T15:19:33	390.53	Ophiuroidea
B022	Union	2017-07-21T15:19:34	391.01	Ophiuroidea
B022	Union	2017-07-21T15:19:35	389.3	Ophiuroidea
B022	Union	2017-07-21T15:19:36	389.23	Ophiuroidea
B022	Union	2017-07-21T15:19:37	389.44	Ophiuroidea
B022	Union	2017-07-21T15:19:37	389.44	Ophiuroidea
B022	Union	2017-07-21T15:19:38	388.96	Ophiuroidea
B022	Union	2017-07-21T15:19:39	388.96	Ophiuroidea
B022	Union	2017-07-21T15:19:40	390.53	Ophiuroidea
B022	Union	2017-07-21T15:19:41	389.71	Ophiuroidea
B022	Union	2017-07-21T15:19:42	388.82	Ophiuroidea
B022	Union	2017-07-21T15:19:43	388.82	Ophiuroidea
B022	Union	2017-07-21T15:19:44	388.82	Ophiuroidea
B022	Union	2017-07-21T15:19:45	390.12	Ophiuroidea
B022	Union	2017-07-21T15:19:46	390.73	Ophiuroidea
B022	Union	2017-07-21T15:19:47	390.73	Ophiuroidea
B022	Union	2017-07-21T15:19:48	390.73	Ophiuroidea
B022	Union	2017-07-21T15:19:49	389.3	Ophiuroidea
B022	Union	2017-07-21T15:19:50	389.3	Ophiuroidea
B022	Union	2017-07-21T15:19:51	388.69	Ophiuroidea
B022	Union	2017-07-21T15:19:52	389.78	Ophiuroidea
B022	Union	2017-07-21T15:19:53	391.01	Ophiuroidea
B022	Union	2017-07-21T15:19:54	390.12	Ophiuroidea
B022	Union	2017-07-21T15:19:55	390.12	Ophiuroidea
B022	Union	2017-07-21T15:19:56	389.98	Ophiuroidea
B022	Union	2017-07-21T15:19:57	389.91	Ophiuroidea
B022	Union	2017-07-21T15:19:58	390.6	Ophiuroidea
B022	Union	2017-07-21T15:19:59	390.39	Ophiuroidea
B022	Union	2017-07-21T15:20:00	390.05	Ophiuroidea
B022	Union	2017-07-21T15:20:01	390.05	Ophiuroidea
B022	Union	2017-07-21T15:20:02	389.98	Ophiuroidea
B022	Union	2017-07-21T15:20:03	389.64	Ophiuroidea
B022	Union	2017-07-21T15:20:04	390.46	Ophiuroidea
B022	Union	2017-07-21T15:20:05	390.19	Ophiuroidea
B022	Union	2017-07-21T15:20:06	390.19	Ophiuroidea
B022	Union	2017-07-21T15:20:07	389.85	Ophiuroidea
B022	Union	2017-07-21T15:20:08	389.98	Ophiuroidea
B022	Union	2017-07-21T15:20:09	390.19	Ophiuroidea
B022	Union	2017-07-21T15:20:10	391.21	Ophiuroidea
B022	Union	2017-07-21T15:20:11	389.91	Ophiuroidea
B022	Union	2017-07-21T15:20:12	389.91	Ophiuroidea
B022	Union	2017-07-21T15:20:13	388.89	Ophiuroidea
B022	Union	2017-07-21T15:20:14	389.64	Ophiuroidea
B022	Union	2017-07-21T15:20:15	391.42	Ophiuroidea
B022	Union	2017-07-21T15:20:16	390.73	Ophiuroidea
B022	Union	2017-07-21T15:20:17	390.73	Ophiuroidea
B022	Union	2017-07-21T15:20:18	390.94	Ophiuroidea
B022	Union	2017-07-21T15:20:19	389.91	Ophiuroidea
B022	Union	2017-07-21T15:20:19	389.91	Ophiuroidea
B022	Union	2017-07-21T15:20:19	389.91	Ophiuroidea
B022	Union	2017-07-21T15:20:19	389.91	Ophiuroidea
B022	Union	2017-07-21T15:20:19	389.91	Ophiuroidea
B022	Union	2017-07-21T15:20:40	389.57	Ophiuroidea
B022	Union	2017-07-21T15:20:42	390.19	Ophiuroidea
B022	Union	2017-07-21T15:20:43	390.19	Ophiuroidea
B022	Union	2017-07-21T15:20:45	389.64	Ophiuroidea
B022	Union	2017-07-21T15:20:46	389.23	Ophiuroidea
B022	Union	2017-07-21T15:20:47	389.44	Ophiuroidea
B022	Union	2017-07-21T15:20:48	390.12	Ophiuroidea
B022	Union	2017-07-21T15:20:49	390.46	Ophiuroidea
B022	Union	2017-07-21T15:20:50	390.46	Ophiuroidea
B022	Union	2017-07-21T15:20:51	390.6	Ophiuroidea
B022	Union	2017-07-21T15:20:52	390.19	Ophiuroidea
B022	Union	2017-07-21T15:20:53	390.26	Ophiuroidea
B022	Union	2017-07-21T15:20:54	389.51	Ophiuroidea
B022	Union	2017-07-21T15:20:55	389.51	Ophiuroidea
B022	Union	2017-07-21T15:20:55	389.51	Ophiuroidea
B022	Union	2017-07-21T15:20:55	389.51	Ophiuroidea
B022	Union	2017-07-21T15:20:55	389.51	Ophiuroidea
B022	Union	2017-07-21T15:20:56	389.98	Ophiuroidea
B022	Union	2017-07-21T15:20:57	390.6	Ophiuroidea
B022	Union	2017-07-21T15:20:58	390.46	Ophiuroidea
B022	Union	2017-07-21T15:20:59	390.67	Ophiuroidea
B022	Union	2017-07-21T15:21:00	390.32	Ophiuroidea
B022	Union	2017-07-21T15:21:01	390.32	Ophiuroidea
B022	Union	2017-07-21T15:21:02	390.6	Ophiuroidea
B022	Union	2017-07-21T15:21:02	390.6	Ophiuroidea
B022	Union	2017-07-21T15:21:02	390.6	Ophiuroidea
B022	Union	2017-07-21T15:21:02	390.6	Ophiuroidea
B022	Union	2017-07-21T15:21:03	391.08	Ophiuroidea
B022	Union	2017-07-21T15:21:04	389.71	Ophiuroidea
B022	Union	2017-07-21T15:21:05	390.05	Ophiuroidea
B022	Union	2017-07-21T15:21:06	390.05	Ophiuroidea
B022	Union	2017-07-21T15:21:07	390.26	Ophiuroidea
B022	Union	2017-07-21T15:21:08	390.46	Ophiuroidea
B022	Union	2017-07-21T15:21:09	390.19	Ophiuroidea
B022	Union	2017-07-21T15:21:10	389.64	Ophiuroidea
B022	Union	2017-07-21T15:21:11	389.51	Ophiuroidea
B022	Union	2017-07-21T15:21:11	389.51	Ophiuroidea
B022	Union	2017-07-21T15:21:11	389.51	Ophiuroidea
B022	Union	2017-07-21T15:21:11	389.51	Ophiuroidea
B022	Union	2017-07-21T15:21:12	389.51	Ophiuroidea
B022	Union	2017-07-21T15:21:13	389.85	Ophiuroidea
B022	Union	2017-07-21T15:21:14	390.39	Ophiuroidea
B022	Union	2017-07-21T15:21:15	390.26	Ophiuroidea
B022	Union	2017-07-21T15:21:15	390.26	Ophiuroidea
B022	Union	2017-07-21T15:21:15	390.26	Ophiuroidea
B022	Union	2017-07-21T15:21:16	389.91	Ophiuroidea
B022	Union	2017-07-21T15:21:17	389.91	Ophiuroidea
B022	Union	2017-07-21T15:21:18	389.1	Ophiuroidea
B022	Union	2017-07-21T15:21:19	391.76	Ophiuroidea
B022	Union	2017-07-21T15:21:20	391.42	Ophiuroidea
B022	Union	2017-07-21T15:21:21	390.6	Ophiuroidea
B022	Union	2017-07-21T15:21:22	389.85	Ophiuroidea
B022	Union	2017-07-21T15:21:23	389.85	Ophiuroidea
B022	Union	2017-07-21T15:21:24	389.85	Ophiuroidea
B022	Union	2017-07-21T15:21:25	391.42	Ophiuroidea
B022	Union	2017-07-21T15:21:26	390.19	Ophiuroidea
B022	Union	2017-07-21T15:21:27	389.16	Ophiuroidea
B022	Union	2017-07-21T15:21:28	389.16	Ophiuroidea
B022	Union	2017-07-21T15:21:29	389.51	Ophiuroidea
B022	Union	2017-07-21T15:21:30	389.51	Ophiuroidea
B022	Union	2017-07-21T15:21:31	390.8	Ophiuroidea
B022	Union	2017-07-21T15:21:32	390.19	Ophiuroidea
B022	Union	2017-07-21T15:21:33	389.98	Ophiuroidea
B022	Union	2017-07-21T15:21:34	389.98	Ophiuroidea
B022	Union	2017-07-21T15:21:35	391.08	Ophiuroidea
B022	Union	2017-07-21T15:21:36	389.91	Ophiuroidea
B022	Union	2017-07-21T15:21:37	391.01	Ophiuroidea
B022	Union	2017-07-21T15:21:38	389.91	Ophiuroidea
B022	Union	2017-07-21T15:21:39	389.91	Ophiuroidea
B022	Union	2017-07-21T15:21:39	389.91	Ophiuroidea
B022	Union	2017-07-21T15:21:40	389.78	Ophiuroidea
B022	Union	2017-07-21T15:21:41	391.42	Ophiuroidea
B022	Union	2017-07-21T15:21:42	391.08	Ophiuroidea
B022	Union	2017-07-21T15:21:43	389.37	Ophiuroidea
B022	Union	2017-07-21T15:21:44	389.37	Ophiuroidea
B022	Union	2017-07-21T15:21:45	389.64	Ophiuroidea
B022	Union	2017-07-21T15:21:45	389.64	Ophiuroidea
B022	Union	2017-07-21T15:21:45	389.64	Ophiuroidea
B022	Union	2017-07-21T15:21:47	389.23	Ophiuroidea
B022	Union	2017-07-21T15:21:48	390.87	Ophiuroidea
B022	Union	2017-07-21T15:21:49	391.08	Ophiuroidea
B022	Union	2017-07-21T15:21:50	391.08	Ophiuroidea
B022	Union	2017-07-21T15:21:51	390.67	Ophiuroidea
B022	Union	2017-07-21T15:21:52	389.51	Ophiuroidea
B022	Union	2017-07-21T15:21:53	389.16	Ophiuroidea
B022	Union	2017-07-21T15:21:54	390.39	Ophiuroidea
B022	Union	2017-07-21T15:21:55	390.39	Ophiuroidea
B022	Union	2017-07-21T15:21:56	389.51	Ophiuroidea
B022	Union	2017-07-21T15:21:57	390.32	Ophiuroidea
B022	Union	2017-07-21T15:21:58	390.67	Ophiuroidea
B022	Union	2017-07-21T15:21:59	390.39	Ophiuroidea
B022	Union	2017-07-21T15:22:00	390.39	Ophiuroidea
B022	Union	2017-07-21T15:22:01	389.85	Ophiuroidea
B022	Union	2017-07-21T15:22:02	390.12	Ophiuroidea
B022	Union	2017-07-21T15:22:03	389.57	Ophiuroidea
B022	Union	2017-07-21T15:22:04	391.21	Ophiuroidea
B022	Union	2017-07-21T15:22:05	390.6	Ophiuroidea
B022	Union	2017-07-21T15:22:06	390.6	Ophiuroidea
B022	Union	2017-07-21T15:22:07	389.57	Ophiuroidea
B022	Union	2017-07-21T15:22:08	389.1	Ophiuroidea
B022	Union	2017-07-21T15:22:08	389.1	Ophiuroidea
B022	Union	2017-07-21T15:22:09	388.89	Ophiuroidea
B022	Union	2017-07-21T15:22:10	389.98	Ophiuroidea
B022	Union	2017-07-21T15:22:10	389.98	Ophiuroidea
B022	Union	2017-07-21T15:22:10	389.98	Ophiuroidea
B022	Union	2017-07-21T15:22:10	389.98	Ophiuroidea
B022	Union	2017-07-21T15:22:10	389.98	Ophiuroidea
B022	Union	2017-07-21T15:22:11	391.14	Ophiuroidea
B022	Union	2017-07-21T15:22:11	391.14	Ophiuroidea
B022	Union	2017-07-21T15:22:12	391.14	Ophiuroidea
B022	Union	2017-07-21T15:22:13	390.12	Ophiuroidea
B022	Union	2017-07-21T15:22:14	389.85	Ophiuroidea
B022	Union	2017-07-21T15:22:15	389.85	Ophiuroidea
B022	Union	2017-07-21T15:22:17	389.98	Ophiuroidea
B022	Union	2017-07-21T15:22:18	389.37	Ophiuroidea
B022	Union	2017-07-21T15:22:19	388.96	Ophiuroidea
B022	Union	2017-07-21T15:22:19	388.96	Ophiuroidea
B022	Union	2017-07-21T15:22:19	388.96	Ophiuroidea
B022	Union	2017-07-21T15:22:20	391.28	Ophiuroidea
B022	Union	2017-07-21T15:22:21	391.35	Ophiuroidea
B022	Union	2017-07-21T15:22:22	391.35	Ophiuroidea
B022	Union	2017-07-21T15:22:23	389.1	Ophiuroidea
B022	Union	2017-07-21T15:22:23	389.1	Ophiuroidea
B022	Union	2017-07-21T15:22:23	389.1	Ophiuroidea
B022	Union	2017-07-21T15:22:23	389.1	Ophiuroidea
B022	Union	2017-07-21T15:22:23	389.1	Ophiuroidea
B022	Union	2017-07-21T15:22:24	388.21	Ophiuroidea
B022	Union	2017-07-21T15:22:25	390.12	Ophiuroidea
B022	Union	2017-07-21T15:22:26	388.55	Ophiuroidea
B022	Union	2017-07-21T15:22:27	389.57	Ophiuroidea
B022	Union	2017-07-21T15:22:28	389.57	Ophiuroidea
B022	Union	2017-07-21T15:22:29	390.94	Ophiuroidea
B022	Union	2017-07-21T15:22:30	390.94	Ophiuroidea
B022	Union	2017-07-21T15:22:31	388.28	Ophiuroidea
B022	Union	2017-07-21T15:22:32	389.37	Ophiuroidea
B022	Union	2017-07-21T15:22:33	389.37	Ophiuroidea
B022	Union	2017-07-21T15:22:33	389.37	Ophiuroidea
B022	Union	2017-07-21T15:22:34	389.71	Ophiuroidea
B022	Union	2017-07-21T15:22:35	390.32	Ophiuroidea
B022	Union	2017-07-21T15:22:36	390.05	Ophiuroidea
B022	Union	2017-07-21T15:22:37	390.6	Ophiuroidea
B022	Union	2017-07-21T15:22:38	389.71	Ophiuroidea
B022	Union	2017-07-21T15:22:39	389.71	Ophiuroidea
B022	Union	2017-07-21T15:22:40	388.55	Ophiuroidea
B022	Union	2017-07-21T15:22:41	390.8	Ophiuroidea
B022	Union	2017-07-21T15:22:42	390.53	Ophiuroidea
B022	Union	2017-07-21T15:22:43	388.96	Ophiuroidea
B022	Union	2017-07-21T15:22:44	388.96	Ophiuroidea
B022	Union	2017-07-21T15:22:45	389.78	Ophiuroidea
B022	Union	2017-07-21T15:22:46	389.57	Ophiuroidea
B022	Union	2017-07-21T15:22:47	389.57	Ophiuroidea
B022	Union	2017-07-21T15:22:48	390.73	Ophiuroidea
B022	Union	2017-07-21T15:22:49	390.73	Ophiuroidea
B022	Union	2017-07-21T15:22:49	390.73	Ophiuroidea
B022	Union	2017-07-21T15:22:50	389.71	Ophiuroidea
B022	Union	2017-07-21T15:22:51	388.96	Ophiuroidea
B022	Union	2017-07-21T15:22:52	389.64	Ophiuroidea
B022	Union	2017-07-21T15:22:53	390.12	Ophiuroidea
B022	Union	2017-07-21T15:22:54	389.71	Ophiuroidea
B022	Union	2017-07-21T15:22:55	389.71	Ophiuroidea
B022	Union	2017-07-21T15:22:56	390.6	Ophiuroidea
B022	Union	2017-07-21T15:22:56	390.6	Ophiuroidea
B022	Union	2017-07-21T15:22:58	389.51	Ophiuroidea
B022	Union	2017-07-21T15:22:59	391.14	Ophiuroidea
B022	Union	2017-07-21T15:22:59	391.14	Ophiuroidea
B022	Union	2017-07-21T15:22:59	391.14	Ophiuroidea
B022	Union	2017-07-21T15:23:00	390.19	Ophiuroidea
B022	Union	2017-07-21T15:23:01	390.19	Ophiuroidea
B022	Union	2017-07-21T15:23:01	390.19	Ophiuroidea
B022	Union	2017-07-21T15:23:02	388.82	Ophiuroidea
B022	Union	2017-07-21T15:23:03	389.3	Ophiuroidea
B022	Union	2017-07-21T15:23:03	389.3	Ophiuroidea
B022	Union	2017-07-21T15:23:03	389.3	Ophiuroidea
B022	Union	2017-07-21T15:23:03	389.3	Ophiuroidea
B022	Union	2017-07-21T15:23:05	389.03	Ophiuroidea
B022	Union	2017-07-21T15:23:06	389.03	Ophiuroidea
B022	Union	2017-07-21T15:23:07	389.23	Ophiuroidea
B022	Union	2017-07-21T15:23:08	388.82	Ophiuroidea
B022	Union	2017-07-21T15:23:09	389.37	Ophiuroidea
B022	Union	2017-07-21T15:23:10	389.3	Ophiuroidea
B022	Union	2017-07-21T15:23:10	389.3	Ophiuroidea
B022	Union	2017-07-21T15:23:11	388.55	Ophiuroidea
B022	Union	2017-07-21T15:23:12	388.55	Ophiuroidea
B022	Union	2017-07-21T15:23:12	388.55	Ophiuroidea
B022	Union	2017-07-21T15:23:12	388.55	Ophiuroidea
B022	Union	2017-07-21T15:23:14	387.59	Ophiuroidea
B022	Union	2017-07-21T15:23:15	389.37	Ophiuroidea
B022	Union	2017-07-21T15:23:16	390.32	Ophiuroidea
B022	Union	2017-07-21T15:23:17	390.32	Ophiuroidea
B022	Union	2017-07-21T15:23:18	390.39	Ophiuroidea
B022	Union	2017-07-21T15:23:19	388.62	Ophiuroidea
B022	Union	2017-07-21T15:23:20	387.73	Ophiuroidea
B022	Union	2017-07-21T15:23:21	389.37	Ophiuroidea
B022	Union	2017-07-21T15:23:22	389.37	Ophiuroidea
B022	Union	2017-07-21T15:23:23	389.37	Ophiuroidea
B022	Union	2017-07-21T15:23:24	390.26	Ophiuroidea
B022	Union	2017-07-21T15:23:25	389.3	Ophiuroidea
B022	Union	2017-07-21T15:23:25	389.3	Ophiuroidea
B022	Union	2017-07-21T15:23:25	389.3	Ophiuroidea
B022	Union	2017-07-21T15:23:26	389.44	Ophiuroidea
B022	Union	2017-07-21T15:23:27	388.14	Ophiuroidea
B022	Union	2017-07-21T15:23:28	388.14	Ophiuroidea
B022	Union	2017-07-21T15:23:29	388.35	Ophiuroidea
B022	Union	2017-07-21T15:23:30	388.28	Ophiuroidea
B022	Union	2017-07-21T15:23:31	388.89	Ophiuroidea
B022	Union	2017-07-21T15:23:32	388.89	Ophiuroidea
B022	Union	2017-07-21T15:23:33	389.64	Ophiuroidea
B022	Union	2017-07-21T15:23:34	388.48	Ophiuroidea
B022	Union	2017-07-21T15:23:35	387.39	Ophiuroidea
B022	Union	2017-07-21T15:23:35	387.39	Ophiuroidea
B022	Union	2017-07-21T15:23:35	387.39	Ophiuroidea
B022	Union	2017-07-21T15:23:36	387.53	Ophiuroidea
B022	Union	2017-07-21T15:23:37	387.87	Ophiuroidea
B022	Union	2017-07-21T15:23:38	387.87	Ophiuroidea
B022	Union	2017-07-21T15:23:39	387.87	Ophiuroidea
B022	Union	2017-07-21T15:23:40	387.25	Ophiuroidea
B022	Union	2017-07-21T15:23:41	386.91	Ophiuroidea
B022	Union	2017-07-21T15:23:42	387.32	Ophiuroidea
B022	Union	2017-07-21T15:23:42	387.32	Ophiuroidea
B022	Union	2017-07-21T15:23:43	386.3	Ophiuroidea
B022	Union	2017-07-21T15:23:44	386.3	Ophiuroidea
B022	Union	2017-07-21T15:23:45	386.64	Ophiuroidea
B022	Union	2017-07-21T15:23:46	387.73	Ophiuroidea
B022	Union	2017-07-21T15:23:46	387.73	Ophiuroidea
B022	Union	2017-07-21T15:23:47	387.32	Ophiuroidea
B022	Union	2017-07-21T15:23:47	387.32	Ophiuroidea
B022	Union	2017-07-21T15:23:48	388.21	Ophiuroidea
B022	Union	2017-07-21T15:23:49	388.21	Ophiuroidea
B022	Union	2017-07-21T15:23:50	387.12	Ophiuroidea
B022	Union	2017-07-21T15:23:50	387.12	Ophiuroidea
B022	Union	2017-07-21T15:23:52	388.07	Ophiuroidea
B022	Union	2017-07-21T15:23:53	386.71	Ophiuroidea
B022	Union	2017-07-21T15:23:54	387.94	Ophiuroidea
B022	Union	2017-07-21T15:23:54	387.94	Ophiuroidea
B022	Union	2017-07-21T15:23:55	387.94	Ophiuroidea
B022	Union	2017-07-21T15:23:55	387.94	Ophiuroidea
B022	Union	2017-07-21T15:23:55	387.94	Ophiuroidea
B022	Union	2017-07-21T15:23:55	387.94	Ophiuroidea
B022	Union	2017-07-21T15:23:55	387.94	Ophiuroidea
B022	Union	2017-07-21T15:23:55	387.94	Ophiuroidea
B022	Union	2017-07-21T15:23:57	386.84	Ophiuroidea
B022	Union	2017-07-21T15:23:58	386.84	Ophiuroidea
B022	Union	2017-07-21T15:23:59	386.78	Ophiuroidea
B022	Union	2017-07-21T15:24:00	386.78	Ophiuroidea
B022	Union	2017-07-21T15:24:01	386.57	Ophiuroidea
B022	Union	2017-07-21T15:24:02	387.94	Ophiuroidea
B022	Union	2017-07-21T15:24:03	386.78	Ophiuroidea
B022	Union	2017-07-21T15:24:04	387.32	Ophiuroidea
B022	Union	2017-07-21T15:24:05	385.89	Ophiuroidea
B022	Union	2017-07-21T15:24:06	385.89	Ophiuroidea
B022	Union	2017-07-21T15:24:07	386.5	Ophiuroidea
B022	Union	2017-07-21T15:24:08	386.3	Ophiuroidea
B022	Union	2017-07-21T15:24:08	386.3	Ophiuroidea
B022	Union	2017-07-21T15:24:08	386.3	Ophiuroidea
B022	Union	2017-07-21T15:24:08	386.3	Ophiuroidea
B022	Union	2017-07-21T15:24:08	386.3	Ophiuroidea
B022	Union	2017-07-21T15:24:08	386.3	Ophiuroidea
B022	Union	2017-07-21T15:24:08	386.3	Ophiuroidea
B022	Union	2017-07-21T15:24:10	387.19	Ophiuroidea
B022	Union	2017-07-21T15:24:11	387.19	Ophiuroidea
B022	Union	2017-07-21T15:24:12	387.05	Ophiuroidea
B022	Union	2017-07-21T15:24:13	387.46	Ophiuroidea
B022	Union	2017-07-21T15:24:14	385.62	Ophiuroidea
B022	Union	2017-07-21T15:24:14	385.62	Ophiuroidea
B022	Union	2017-07-21T15:24:14	385.62	Ophiuroidea
B022	Union	2017-07-21T15:24:14	385.62	Ophiuroidea
B022	Union	2017-07-21T15:24:14	385.62	Ophiuroidea
B022	Union	2017-07-21T15:24:14	385.62	Ophiuroidea
B022	Union	2017-07-21T15:24:15	386.71	Ophiuroidea
B022	Union	2017-07-21T15:24:16	386.71	Ophiuroidea
B022	Union	2017-07-21T15:24:17	388.14	Ophiuroidea
B022	Union	2017-07-21T15:24:17	388.14	Ophiuroidea
B022	Union	2017-07-21T15:24:18	387.19	Ophiuroidea
B022	Union	2017-07-21T15:24:19	387.19	Ophiuroidea
B022	Union	2017-07-21T15:24:19	387.19	Ophiuroidea
B022	Union	2017-07-21T15:24:19	387.19	Ophiuroidea
B022	Union	2017-07-21T15:24:19	387.19	Ophiuroidea
B022	Union	2017-07-21T15:24:20	385.96	Ophiuroidea
B022	Union	2017-07-21T15:24:21	385.96	Ophiuroidea
B022	Union	2017-07-21T15:24:21	385.96	Ophiuroidea
B022	Union	2017-07-21T15:24:23	387.39	Ophiuroidea
B022	Union	2017-07-21T15:24:24	386.23	Ophiuroidea
B022	Union	2017-07-21T15:24:25	386.57	Ophiuroidea
B022	Union	2017-07-21T15:24:26	386.57	Ophiuroidea
B022	Union	2017-07-21T15:24:28	385.89	Ophiuroidea
B022	Union	2017-07-21T15:24:29	387.32	Ophiuroidea
B022	Union	2017-07-21T15:24:30	387.73	Ophiuroidea
B022	Union	2017-07-21T15:24:31	387.59	Ophiuroidea
B022	Union	2017-07-21T15:24:32	387.73	Ophiuroidea
B022	Union	2017-07-21T15:24:33	387.73	Ophiuroidea
B022	Union	2017-07-21T15:24:34	385.55	Ophiuroidea
B022	Union	2017-07-21T15:24:34	385.55	Ophiuroidea
B022	Union	2017-07-21T15:24:34	385.55	Ophiuroidea
B022	Union	2017-07-21T15:24:34	385.55	Ophiuroidea
B022	Union	2017-07-21T15:24:34	385.55	Ophiuroidea
B022	Union	2017-07-21T15:24:36	387.39	Ophiuroidea
B022	Union	2017-07-21T15:24:37	386.5	Ophiuroidea
B022	Union	2017-07-21T15:24:38	386.5	Ophiuroidea
B022	Union	2017-07-21T15:24:40	387.32	Ophiuroidea
B022	Union	2017-07-21T15:24:41	385.62	Ophiuroidea
B022	Union	2017-07-21T15:24:42	386.16	Ophiuroidea
B022	Union	2017-07-21T15:24:43	387.25	Ophiuroidea
B022	Union	2017-07-21T15:24:44	387.25	Ophiuroidea
B022	Union	2017-07-21T15:24:45	387.12	Ophiuroidea
B022	Union	2017-07-21T15:24:46	387.12	Ophiuroidea
B022	Union	2017-07-21T15:24:47	384.93	Ophiuroidea
B022	Union	2017-07-21T15:24:48	385.41	Ophiuroidea
B022	Union	2017-07-21T15:24:48	385.41	Ophiuroidea
B022	Union	2017-07-21T15:24:48	385.41	Ophiuroidea
B022	Union	2017-07-21T15:24:48	385.41	Ophiuroidea
B022	Union	2017-07-21T15:24:48	385.41	Ophiuroidea
B022	Union	2017-07-21T15:24:48	385.41	Ophiuroidea
B022	Union	2017-07-21T15:24:51	386.09	Ophiuroidea
B022	Union	2017-07-21T15:24:52	385.68	Ophiuroidea
B022	Union	2017-07-21T15:24:53	385.55	Ophiuroidea
B022	Union	2017-07-21T15:24:54	386.71	Ophiuroidea
B022	Union	2017-07-21T15:24:55	386.71	Ophiuroidea
B022	Union	2017-07-21T15:24:56	384.59	Ophiuroidea
B022	Union	2017-07-21T15:24:57	385.68	Ophiuroidea
B022	Union	2017-07-21T15:24:57	385.68	Ophiuroidea
B022	Union	2017-07-21T15:24:57	385.68	Ophiuroidea
B022	Union	2017-07-21T15:24:58	385.34	Ophiuroidea
B022	Union	2017-07-21T15:24:59	385.68	Ophiuroidea
B022	Union	2017-07-21T15:25:00	385.68	Ophiuroidea
B022	Union	2017-07-21T15:25:01	386.57	Ophiuroidea
B022	Union	2017-07-21T15:25:02	386.09	Ophiuroidea
B022	Union	2017-07-21T15:25:03	386.43	Ophiuroidea
B022	Union	2017-07-21T15:25:04	385.34	Ophiuroidea
B022	Union	2017-07-21T15:25:05	385.07	Ophiuroidea
B022	Union	2017-07-21T15:25:06	385.07	Ophiuroidea
B022	Union	2017-07-21T15:25:07	386.5	Ophiuroidea
B022	Union	2017-07-21T15:25:08	386.57	Ophiuroidea
B022	Union	2017-07-21T15:25:09	385.34	Ophiuroidea
B022	Union	2017-07-21T15:25:10	384.86	Ophiuroidea
B022	Union	2017-07-21T15:25:11	384.86	Ophiuroidea
B022	Union	2017-07-21T15:25:11	384.86	Ophiuroidea
B022	Union	2017-07-21T15:25:11	384.86	Ophiuroidea
B022	Union	2017-07-21T15:25:12	384.46	Ophiuroidea
B022	Union	2017-07-21T15:25:13	384.66	Ophiuroidea
B022	Union	2017-07-21T15:25:14	386.43	Ophiuroidea
B022	Union	2017-07-21T15:25:15	385.07	Ophiuroidea
B022	Union	2017-07-21T15:25:15	385.07	Ophiuroidea
B022	Union	2017-07-21T15:25:16	385.68	Ophiuroidea
B022	Union	2017-07-21T15:25:17	385.68	Ophiuroidea
B022	Union	2017-07-21T15:25:18	384.39	Ophiuroidea
B022	Union	2017-07-21T15:25:19	385.34	Ophiuroidea
B022	Union	2017-07-21T15:25:20	385.48	Ophiuroidea
B022	Union	2017-07-21T15:25:21	386.09	Ophiuroidea
B022	Union	2017-07-21T15:25:22	386.09	Ophiuroidea
B022	Union	2017-07-21T15:25:23	385.48	Ophiuroidea
B022	Union	2017-07-21T15:25:24	386.16	Ophiuroidea
B022	Union	2017-07-21T15:25:25	385.41	Ophiuroidea
B022	Union	2017-07-21T15:25:26	384.73	Ophiuroidea
B022	Union	2017-07-21T15:25:27	384.86	Ophiuroidea
B022	Union	2017-07-21T15:25:27	384.86	Ophiuroidea
B022	Union	2017-07-21T15:25:27	384.86	Ophiuroidea
B022	Union	2017-07-21T15:25:28	384.86	Ophiuroidea
B022	Union	2017-07-21T15:25:29	385.48	Ophiuroidea
B022	Union	2017-07-21T15:25:30	385.48	Ophiuroidea
B022	Union	2017-07-21T15:25:31	384.32	Ophiuroidea
B022	Union	2017-07-21T15:25:32	385.34	Ophiuroidea
B022	Union	2017-07-21T15:25:33	384.18	Ophiuroidea
B022	Union	2017-07-21T15:25:34	384.18	Ophiuroidea
B022	Union	2017-07-21T15:25:34	384.18	Ophiuroidea
B022	Union	2017-07-21T15:25:35	385.27	Ophiuroidea
B022	Union	2017-07-21T15:25:36	385.27	Ophiuroidea
B022	Union	2017-07-21T15:25:37	385.27	Ophiuroidea
B022	Union	2017-07-21T15:25:38	383.84	Ophiuroidea
B022	Union	2017-07-21T15:25:39	383.84	Ophiuroidea
B022	Union	2017-07-21T15:25:39	383.84	Ophiuroidea
B022	Union	2017-07-21T15:25:39	383.84	Ophiuroidea
B022	Union	2017-07-21T15:25:39	383.84	Ophiuroidea
B022	Union	2017-07-21T15:25:40	383.3	Ophiuroidea
B022	Union	2017-07-21T15:25:41	384.8	Ophiuroidea
B022	Union	2017-07-21T15:25:42	383.09	Ophiuroidea
B022	Union	2017-07-21T15:25:43	384.52	Ophiuroidea
B022	Union	2017-07-21T15:25:44	385.07	Ophiuroidea
B022	Union	2017-07-21T15:25:45	385.07	Ophiuroidea
B022	Union	2017-07-21T15:25:46	384.32	Ophiuroidea
B022	Union	2017-07-21T15:25:47	385.41	Ophiuroidea
B022	Union	2017-07-21T15:25:48	384.11	Ophiuroidea
B022	Union	2017-07-21T15:25:49	383.98	Ophiuroidea
B022	Union	2017-07-21T15:25:50	383.98	Ophiuroidea
B022	Union	2017-07-21T15:25:51	384.66	Ophiuroidea
B022	Union	2017-07-21T15:25:52	384.73	Ophiuroidea
B022	Union	2017-07-21T15:25:53	384.32	Ophiuroidea
B022	Union	2017-07-21T15:25:53	384.32	Ophiuroidea
B022	Union	2017-07-21T15:25:54	385.07	Ophiuroidea
B022	Union	2017-07-21T15:25:56	383.91	Ophiuroidea
B022	Union	2017-07-21T15:25:57	383.91	Ophiuroidea
B022	Union	2017-07-21T15:25:57	383.91	Ophiuroidea
B022	Union	2017-07-21T15:25:58	385.07	Ophiuroidea
B022	Union	2017-07-21T15:25:59	384.39	Ophiuroidea
B022	Union	2017-07-21T15:26:00	384.39	Ophiuroidea
B022	Union	2017-07-21T15:26:01	385.14	Ophiuroidea
B022	Union	2017-07-21T15:26:02	383.91	Ophiuroidea
B022	Union	2017-07-21T15:26:02	383.91	Ophiuroidea
B022	Union	2017-07-21T15:26:02	383.91	Ophiuroidea
B022	Union	2017-07-21T15:26:03	383.23	Ophiuroidea
B022	Union	2017-07-21T15:26:04	384.32	Ophiuroidea
B022	Union	2017-07-21T15:26:05	384.18	Ophiuroidea
B022	Union	2017-07-21T15:26:06	384.25	Ophiuroidea
B022	Union	2017-07-21T15:26:07	384.25	Ophiuroidea
B022	Union	2017-07-21T15:26:08	384.25	Ophiuroidea
B022	Union	2017-07-21T15:26:09	384.25	Ophiuroidea
B022	Union	2017-07-21T15:26:10	384.25	Ophiuroidea
B022	Union	2017-07-21T15:26:10	384.25	Ophiuroidea
B022	Union	2017-07-21T15:26:10	384.25	Ophiuroidea
B022	Union	2017-07-21T15:26:10	384.25	Ophiuroidea
B022	Union	2017-07-21T15:26:10	384.25	Ophiuroidea
B022	Union	2017-07-21T15:26:10	384.25	Ophiuroidea
B022	Union	2017-07-21T15:26:11	382.95	Ophiuroidea
B022	Union	2017-07-21T15:26:12	382.95	Ophiuroidea
B022	Union	2017-07-21T15:26:13	384.05	Ophiuroidea
B022	Union	2017-07-21T15:26:14	384.52	Ophiuroidea
B022	Union	2017-07-21T15:26:15	384.11	Ophiuroidea
B022	Union	2017-07-21T15:26:16	383.43	Ophiuroidea
B022	Union	2017-07-21T15:26:17	383.43	Ophiuroidea
B022	Union	2017-07-21T15:26:18	384.25	Ophiuroidea
B022	Union	2017-07-21T15:26:19	384.39	Ophiuroidea
B022	Union	2017-07-21T15:26:19	384.39	Ophiuroidea
B022	Union	2017-07-21T15:26:19	384.39	Ophiuroidea
B022	Union	2017-07-21T15:26:19	384.39	Ophiuroidea
B022	Union	2017-07-21T15:26:19	384.39	Ophiuroidea
B022	Union	2017-07-21T15:26:20	383.77	Ophiuroidea
B022	Union	2017-07-21T15:26:21	384.66	Ophiuroidea
B022	Union	2017-07-21T15:26:22	384.66	Ophiuroidea
B022	Union	2017-07-21T15:26:24	384.66	Ophiuroidea
B022	Union	2017-07-21T15:26:25	383.98	Ophiuroidea
B022	Union	2017-07-21T15:26:26	383.16	Ophiuroidea
B022	Union	2017-07-21T15:26:27	383.7	Ophiuroidea
B022	Union	2017-07-21T15:26:28	383.7	Ophiuroidea
B022	Union	2017-07-21T15:26:28	383.7	Ophiuroidea
B022	Union	2017-07-21T15:26:28	383.7	Ophiuroidea
B022	Union	2017-07-21T15:26:28	383.7	Ophiuroidea
B022	Union	2017-07-21T15:26:29	382.82	Ophiuroidea
B022	Union	2017-07-21T15:26:30	383.09	Ophiuroidea
B022	Union	2017-07-21T15:26:30	383.09	Ophiuroidea
B022	Union	2017-07-21T15:26:30	383.09	Ophiuroidea
B022	Union	2017-07-21T15:26:31	382.61	Ophiuroidea
B022	Union	2017-07-21T15:26:32	383.84	Ophiuroidea
B022	Union	2017-07-21T15:26:33	383.3	Ophiuroidea
B022	Union	2017-07-21T15:26:33	383.3	Ophiuroidea
B022	Union	2017-07-21T15:26:33	383.3	Ophiuroidea
B022	Union	2017-07-21T15:26:34	383.3	Ophiuroidea
B022	Union	2017-07-21T15:26:35	382.75	Ophiuroidea
B022	Union	2017-07-21T15:26:36	383.77	Ophiuroidea
B022	Union	2017-07-21T15:26:37	383.77	Ophiuroidea
B022	Union	2017-07-21T15:26:38	383.77	Ophiuroidea
B022	Union	2017-07-21T15:26:40	383.23	Ophiuroidea
B022	Union	2017-07-21T15:26:41	382.89	Ophiuroidea
B022	Union	2017-07-21T15:26:42	384.18	Ophiuroidea
B022	Union	2017-07-21T15:26:43	384.25	Ophiuroidea
B022	Union	2017-07-21T15:26:44	384.25	Ophiuroidea
B022	Union	2017-07-21T15:26:45	383.02	Ophiuroidea
B022	Union	2017-07-21T15:26:46	381.73	Ophiuroidea
B022	Union	2017-07-21T15:26:47	382.82	Ophiuroidea
B022	Union	2017-07-21T15:26:48	382.89	Ophiuroidea
B022	Union	2017-07-21T15:26:48	382.89	Ophiuroidea
B022	Union	2017-07-21T15:26:49	383.02	Ophiuroidea
B022	Union	2017-07-21T15:26:49	383.02	Ophiuroidea
B022	Union	2017-07-21T15:26:51	382.34	Ophiuroidea
B022	Union	2017-07-21T15:26:52	383.23	Ophiuroidea
B022	Union	2017-07-21T15:26:53	381.32	Ophiuroidea
B022	Union	2017-07-21T15:26:54	381.86	Ophiuroidea
B022	Union	2017-07-21T15:26:55	381.86	Ophiuroidea
B022	Union	2017-07-21T15:26:56	381.93	Ophiuroidea
B022	Union	2017-07-21T15:26:57	383.64	Ophiuroidea
B022	Union	2017-07-21T15:26:57	383.64	Ophiuroidea
B022	Union	2017-07-21T15:26:58	383.77	Ophiuroidea
B022	Union	2017-07-21T15:26:59	383.91	Ophiuroidea
B022	Union	2017-07-21T15:26:59	383.91	Ophiuroidea
B022	Union	2017-07-21T15:27:00	383.77	Ophiuroidea
B022	Union	2017-07-21T15:27:01	383.77	Ophiuroidea
B022	Union	2017-07-21T15:27:02	381.93	Ophiuroidea
B022	Union	2017-07-21T15:27:02	381.93	Ophiuroidea
B022	Union	2017-07-21T15:27:03	381.79	Ophiuroidea
B022	Union	2017-07-21T15:27:04	381.79	Ophiuroidea
B022	Union	2017-07-21T15:27:05	383.09	Ophiuroidea
B022	Union	2017-07-21T15:27:06	383.09	Ophiuroidea
B022	Union	2017-07-21T15:27:07	381.79	Ophiuroidea
B022	Union	2017-07-21T15:27:08	380.97	Ophiuroidea
B022	Union	2017-07-21T15:27:09	380.91	Ophiuroidea
B022	Union	2017-07-21T15:27:09	380.91	Ophiuroidea
B022	Union	2017-07-21T15:27:09	380.91	Ophiuroidea
B022	Union	2017-07-21T15:27:09	380.91	Ophiuroidea
B022	Union	2017-07-21T15:27:09	380.91	Ophiuroidea
B022	Union	2017-07-21T15:27:09	380.91	Ophiuroidea
B022	Union	2017-07-21T15:27:10	382.68	Ophiuroidea
B022	Union	2017-07-21T15:27:11	381.59	Ophiuroidea
B022	Union	2017-07-21T15:27:12	381.59	Ophiuroidea
B022	Union	2017-07-21T15:27:13	383.02	Ophiuroidea
B022	Union	2017-07-21T15:27:14	382	Ophiuroidea
B022	Union	2017-07-21T15:27:15	380.97	Ophiuroidea
B022	Union	2017-07-21T15:27:16	381.45	Ophiuroidea
B022	Union	2017-07-21T15:27:17	382.27	Ophiuroidea
B022	Union	2017-07-21T15:27:18	382.27	Ophiuroidea
B022	Union	2017-07-21T15:27:19	382.27	Ophiuroidea
B022	Union	2017-07-21T15:27:20	382.61	Ophiuroidea
B022	Union	2017-07-21T15:27:21	380.97	Ophiuroidea
B022	Union	2017-07-21T15:27:22	381.79	Ophiuroidea
B022	Union	2017-07-21T15:27:22	381.79	Ophiuroidea
B022	Union	2017-07-21T15:27:22	381.79	Ophiuroidea
B022	Union	2017-07-21T15:27:23	381.79	Ophiuroidea
B022	Union	2017-07-21T15:27:24	381.04	Ophiuroidea
B022	Union	2017-07-21T15:27:25	382.34	Ophiuroidea
B022	Union	2017-07-21T15:27:26	382.41	Ophiuroidea
B022	Union	2017-07-21T15:27:27	382.68	Ophiuroidea
B022	Union	2017-07-21T15:27:28	382.68	Ophiuroidea
B022	Union	2017-07-21T15:27:29	382.27	Ophiuroidea
B022	Union	2017-07-21T15:27:30	381.66	Ophiuroidea
B022	Union	2017-07-21T15:27:31	381.25	Ophiuroidea
B022	Union	2017-07-21T15:27:32	381.86	Ophiuroidea
B022	Union	2017-07-21T15:27:33	382.54	Ophiuroidea
B022	Union	2017-07-21T15:27:34	382.54	Ophiuroidea
B022	Union	2017-07-21T15:27:35	381.79	Ophiuroidea
B022	Union	2017-07-21T15:27:36	380.63	Ophiuroidea
B022	Union	2017-07-21T15:27:37	381.18	Ophiuroidea
B022	Union	2017-07-21T15:27:38	381.59	Ophiuroidea
B022	Union	2017-07-21T15:27:39	381.59	Ophiuroidea
B022	Union	2017-07-21T15:27:40	381.79	Ophiuroidea
B022	Union	2017-07-21T15:27:41	380.91	Ophiuroidea
B022	Union	2017-07-21T15:27:41	380.91	Ophiuroidea
B022	Union	2017-07-21T15:27:41	380.91	Ophiuroidea
B022	Union	2017-07-21T15:27:42	382.41	Ophiuroidea
B022	Union	2017-07-21T15:27:43	381.79	Ophiuroidea
B022	Union	2017-07-21T15:27:43	381.79	Ophiuroidea
B022	Union	2017-07-21T15:27:43	381.79	Ophiuroidea
B022	Union	2017-07-21T15:27:43	381.79	Ophiuroidea
B022	Union	2017-07-21T15:27:44	381.79	Ophiuroidea
B022	Union	2017-07-21T15:27:45	382	Ophiuroidea
B022	Union	2017-07-21T15:27:45	382	Ophiuroidea
B022	Union	2017-07-21T15:27:45	382	Ophiuroidea
B022	Union	2017-07-21T15:27:45	382	Ophiuroidea
B022	Union	2017-07-21T15:27:45	382	Ophiuroidea
B022	Union	2017-07-21T15:27:45	382	Ophiuroidea
B022	Union	2017-07-21T15:27:46	381.04	Ophiuroidea
B022	Union	2017-07-21T15:27:47	381.45	Ophiuroidea
B022	Union	2017-07-21T15:27:48	381.73	Ophiuroidea
B022	Union	2017-07-21T15:27:49	381.38	Ophiuroidea
B022	Union	2017-07-21T15:27:50	381.38	Ophiuroidea
B022	Union	2017-07-21T15:27:51	381.18	Ophiuroidea
B022	Union	2017-07-21T15:27:51	381.18	Ophiuroidea
B022	Union	2017-07-21T15:27:52	381.18	Ophiuroidea
B022	Union	2017-07-21T15:27:53	380.77	Ophiuroidea
B022	Union	2017-07-21T15:27:53	380.77	Ophiuroidea
B022	Union	2017-07-21T15:27:54	380.77	Ophiuroidea
B022	Union	2017-07-21T15:27:56	380.02	Ophiuroidea
B022	Union	2017-07-21T15:27:57	380.57	Ophiuroidea
B022	Union	2017-07-21T15:27:57	380.57	Ophiuroidea
B022	Union	2017-07-21T15:27:58	380.7	Ophiuroidea
B022	Union	2017-07-21T15:27:59	380.63	Ophiuroidea
B022	Union	2017-07-21T15:28:00	380.22	Ophiuroidea
B022	Union	2017-07-21T15:28:01	380.22	Ophiuroidea
B022	Union	2017-07-21T15:28:01	380.22	Ophiuroidea
B022	Union	2017-07-21T15:28:01	380.22	Ophiuroidea
B022	Union	2017-07-21T15:28:02	381.18	Ophiuroidea
B022	Union	2017-07-21T15:28:03	381.04	Ophiuroidea
B022	Union	2017-07-21T15:28:04	380.84	Ophiuroidea
B022	Union	2017-07-21T15:28:05	380.84	Ophiuroidea
B022	Union	2017-07-21T15:28:05	380.84	Ophiuroidea
B022	Union	2017-07-21T15:28:05	380.84	Ophiuroidea
B022	Union	2017-07-21T15:28:05	380.84	Ophiuroidea
B022	Union	2017-07-21T15:28:05	380.84	Ophiuroidea
B022	Union	2017-07-21T15:28:06	380.5	Ophiuroidea
B022	Union	2017-07-21T15:28:07	380.5	Ophiuroidea
B022	Union	2017-07-21T15:28:07	380.5	Ophiuroidea
B022	Union	2017-07-21T15:28:08	381.32	Ophiuroidea
B022	Union	2017-07-21T15:28:09	379.95	Ophiuroidea
B022	Union	2017-07-21T15:28:10	380.29	Ophiuroidea
B022	Union	2017-07-21T15:28:10	380.29	Ophiuroidea
B022	Union	2017-07-21T15:28:10	380.29	Ophiuroidea
B022	Union	2017-07-21T15:28:10	380.29	Ophiuroidea
B022	Union	2017-07-21T15:28:12	380.02	Ophiuroidea
B022	Union	2017-07-21T15:28:13	380.63	Ophiuroidea
B022	Union	2017-07-21T15:28:14	380.84	Ophiuroidea
B022	Union	2017-07-21T15:28:15	379.27	Ophiuroidea
B022	Union	2017-07-21T15:28:15	379.27	Ophiuroidea
B022	Union	2017-07-21T15:28:15	379.27	Ophiuroidea
B022	Union	2017-07-21T15:28:16	379.27	Ophiuroidea
B022	Union	2017-07-21T15:28:19	379.95	Ophiuroidea
B022	Union	2017-07-21T15:28:20	380.7	Ophiuroidea
B022	Union	2017-07-21T15:28:20	380.7	Ophiuroidea
B022	Union	2017-07-21T15:28:20	380.7	Ophiuroidea
B022	Union	2017-07-21T15:28:20	380.7	Ophiuroidea
B022	Union	2017-07-21T15:28:21	379.88	Ophiuroidea
B022	Union	2017-07-21T15:28:22	379.81	Ophiuroidea
B022	Union	2017-07-21T15:28:23	379.81	Ophiuroidea
B022	Union	2017-07-21T15:28:23	379.81	Ophiuroidea
B022	Union	2017-07-21T15:28:24	380.22	Ophiuroidea
B022	Union	2017-07-21T15:28:25	380.16	Ophiuroidea
B022	Union	2017-07-21T15:28:26	380.63	Ophiuroidea
B022	Union	2017-07-21T15:28:27	380.5	Ophiuroidea
B022	Union	2017-07-21T15:28:28	380.5	Ophiuroidea
B022	Union	2017-07-21T15:28:30	379.61	Ophiuroidea
B022	Union	2017-07-21T15:28:30	379.61	Ophiuroidea
B022	Union	2017-07-21T15:28:31	380.02	Ophiuroidea
B022	Union	2017-07-21T15:28:32	381.04	Ophiuroidea
B022	Union	2017-07-21T15:28:33	380.22	Ophiuroidea
B022	Union	2017-07-21T15:28:34	380.22	Ophiuroidea
B022	Union	2017-07-21T15:28:35	379.2	Ophiuroidea
B022	Union	2017-07-21T15:28:36	379.88	Ophiuroidea
B022	Union	2017-07-21T15:28:37	380.63	Ophiuroidea
B022	Union	2017-07-21T15:28:38	379.81	Ophiuroidea
B022	Union	2017-07-21T15:28:39	379.81	Ophiuroidea
B022	Union	2017-07-21T15:28:40	380.09	Ophiuroidea
B022	Union	2017-07-21T15:28:41	381.04	Ophiuroidea
B022	Union	2017-07-21T15:28:42	379.68	Ophiuroidea
B022	Union	2017-07-21T15:28:43	380.09	Ophiuroidea
B022	Union	2017-07-21T15:28:44	379.13	Ophiuroidea
B022	Union	2017-07-21T15:28:44	379.13	Ophiuroidea
B022	Union	2017-07-21T15:28:44	379.13	Ophiuroidea
B022	Union	2017-07-21T15:28:44	379.13	Ophiuroidea
B022	Union	2017-07-21T15:28:44	379.13	Ophiuroidea
B022	Union	2017-07-21T15:28:44	379.13	Ophiuroidea
B022	Union	2017-07-21T15:28:44	379.13	Ophiuroidea
B022	Union	2017-07-21T15:28:45	379.13	Ophiuroidea
B022	Union	2017-07-21T15:28:46	379.75	Ophiuroidea
B022	Union	2017-07-21T15:28:47	379	Ophiuroidea
B022	Union	2017-07-21T15:28:47	379	Ophiuroidea
B022	Union	2017-07-21T15:28:47	379	Ophiuroidea
B022	Union	2017-07-21T15:28:47	379	Ophiuroidea
B022	Union	2017-07-21T15:28:47	379	Ophiuroidea
B022	Union	2017-07-21T15:28:47	379	Ophiuroidea
B022	Union	2017-07-21T15:28:48	379.68	Ophiuroidea
B022	Union	2017-07-21T15:28:49	380.63	Ophiuroidea
B022	Union	2017-07-21T15:28:51	379.95	Ophiuroidea
B022	Union	2017-07-21T15:28:52	379.68	Ophiuroidea
B022	Union	2017-07-21T15:28:53	379.27	Ophiuroidea
B022	Union	2017-07-21T15:28:54	379.54	Ophiuroidea
B022	Union	2017-07-21T15:28:55	379.54	Ophiuroidea
B022	Union	2017-07-21T15:28:56	379.81	Ophiuroidea
B022	Union	2017-07-21T15:28:57	378.86	Ophiuroidea
B022	Union	2017-07-21T15:28:58	380.09	Ophiuroidea
B022	Union	2017-07-21T15:28:58	380.09	Ophiuroidea
B022	Union	2017-07-21T15:28:58	380.09	Ophiuroidea
B022	Union	2017-07-21T15:28:59	379.4	Ophiuroidea
B022	Union	2017-07-21T15:29:00	378.72	Ophiuroidea
B022	Union	2017-07-21T15:29:00	378.72	Ophiuroidea
B022	Union	2017-07-21T15:29:00	378.72	Ophiuroidea
B022	Union	2017-07-21T15:29:00	378.72	Ophiuroidea
B022	Union	2017-07-21T15:29:00	378.72	Ophiuroidea
B022	Union	2017-07-21T15:29:00	378.72	Ophiuroidea
B022	Union	2017-07-21T15:29:02	378.31	Ophiuroidea
B022	Union	2017-07-21T15:29:03	378.38	Ophiuroidea
B022	Union	2017-07-21T15:29:04	378.52	Ophiuroidea
B022	Union	2017-07-21T15:29:05	379.68	Ophiuroidea
B022	Union	2017-07-21T15:29:06	379.68	Ophiuroidea
B022	Union	2017-07-21T15:29:07	380.43	Ophiuroidea
B022	Union	2017-07-21T15:29:08	377.36	Ophiuroidea
B022	Union	2017-07-21T15:29:08	377.36	Ophiuroidea
B022	Union	2017-07-21T15:29:08	377.36	Ophiuroidea
B022	Union	2017-07-21T15:29:08	377.36	Ophiuroidea
B022	Union	2017-07-21T15:29:08	377.36	Ophiuroidea
B022	Union	2017-07-21T15:29:08	377.36	Ophiuroidea
B022	Union	2017-07-21T15:29:09	377.36	Ophiuroidea
B022	Union	2017-07-21T15:29:10	377.77	Ophiuroidea
B022	Union	2017-07-21T15:29:10	377.77	Ophiuroidea
B022	Union	2017-07-21T15:29:11	378.31	Ophiuroidea
B022	Union	2017-07-21T15:29:12	378.31	Ophiuroidea
B022	Union	2017-07-21T15:29:13	378.18	Ophiuroidea
B022	Union	2017-07-21T15:29:14	377.9	Ophiuroidea
B022	Union	2017-07-21T15:29:15	379.47	Ophiuroidea
B022	Union	2017-07-21T15:29:16	378.04	Ophiuroidea
B022	Union	2017-07-21T15:29:17	378.04	Ophiuroidea
B022	Union	2017-07-21T15:29:18	377.9	Ophiuroidea
B022	Union	2017-07-21T15:29:19	379.54	Ophiuroidea
B022	Union	2017-07-21T15:29:20	378.72	Ophiuroidea
B022	Union	2017-07-21T15:29:21	378.65	Ophiuroidea
B022	Union	2017-07-21T15:29:22	377.43	Ophiuroidea
B022	Union	2017-07-21T15:29:23	377.43	Ophiuroidea
B022	Union	2017-07-21T15:29:24	377.43	Ophiuroidea
B022	Union	2017-07-21T15:29:25	377.84	Ophiuroidea
B022	Union	2017-07-21T15:29:26	378.59	Ophiuroidea
B022	Union	2017-07-21T15:29:27	377.7	Ophiuroidea
B022	Union	2017-07-21T15:29:28	377.7	Ophiuroidea
B022	Union	2017-07-21T15:29:29	378.45	Ophiuroidea
B022	Union	2017-07-21T15:29:30	378.24	Ophiuroidea
B022	Union	2017-07-21T15:29:31	377.36	Ophiuroidea
B022	Union	2017-07-21T15:29:32	378.38	Ophiuroidea
B022	Union	2017-07-21T15:29:33	377.43	Ophiuroidea
B022	Union	2017-07-21T15:29:34	377.43	Ophiuroidea
B022	Union	2017-07-21T15:29:35	377.7	Ophiuroidea
B022	Union	2017-07-21T15:29:36	376.88	Ophiuroidea
B022	Union	2017-07-21T15:29:37	377.63	Ophiuroidea
B022	Union	2017-07-21T15:29:38	376.54	Ophiuroidea
B022	Union	2017-07-21T15:29:39	376.54	Ophiuroidea
B022	Union	2017-07-21T15:29:39	376.54	Ophiuroidea
B022	Union	2017-07-21T15:29:39	376.54	Ophiuroidea
B022	Union	2017-07-21T15:29:39	376.54	Ophiuroidea
B022	Union	2017-07-21T15:29:39	376.54	Ophiuroidea
B022	Union	2017-07-21T15:29:39	376.54	Ophiuroidea
B022	Union	2017-07-21T15:29:39	376.54	Ophiuroidea
B022	Union	2017-07-21T15:29:39	376.54	Ophiuroidea
B022	Union	2017-07-21T15:29:39	376.54	Ophiuroidea
B022	Union	2017-07-21T15:29:40	376.74	Ophiuroidea
B022	Union	2017-07-21T15:29:41	376.95	Ophiuroidea
B022	Union	2017-07-21T15:29:42	377.56	Ophiuroidea
B022	Union	2017-07-21T15:29:43	376.81	Ophiuroidea
B022	Union	2017-07-21T15:29:44	377.49	Ophiuroidea
B022	Union	2017-07-21T15:29:45	377.49	Ophiuroidea
B022	Union	2017-07-21T15:29:46	376.47	Ophiuroidea
B022	Union	2017-07-21T15:29:47	376.47	Ophiuroidea
B022	Union	2017-07-21T15:29:48	375.65	Ophiuroidea
B022	Union	2017-07-21T15:29:49	376.95	Ophiuroidea
B022	Union	2017-07-21T15:29:50	376.95	Ophiuroidea
B022	Union	2017-07-21T15:29:51	375.72	Ophiuroidea
B022	Union	2017-07-21T15:29:52	375.17	Ophiuroidea
B022	Union	2017-07-21T15:29:53	374.42	Ophiuroidea
B022	Union	2017-07-21T15:29:54	374.97	Ophiuroidea
B022	Union	2017-07-21T15:29:55	374.97	Ophiuroidea
B022	Union	2017-07-21T15:29:56	374.76	Ophiuroidea
B022	Union	2017-07-21T15:29:56	374.76	Ophiuroidea
B022	Union	2017-07-21T15:29:56	374.76	Ophiuroidea
B022	Union	2017-07-21T15:29:56	374.76	Ophiuroidea
B022	Union	2017-07-21T15:29:57	375.45	Ophiuroidea
B022	Union	2017-07-21T15:29:58	374.29	Ophiuroidea
B022	Union	2017-07-21T15:29:59	373.81	Ophiuroidea
B022	Union	2017-07-21T15:30:00	372.72	Ophiuroidea
B022	Union	2017-07-21T15:30:01	372.72	Ophiuroidea
B022	Union	2017-07-21T15:30:01	372.72	Ophiuroidea
B022	Union	2017-07-21T15:30:01	372.72	Ophiuroidea
B022	Union	2017-07-21T15:30:02	372.92	Ophiuroidea
B022	Union	2017-07-21T15:30:03	372.17	Ophiuroidea
B022	Union	2017-07-21T15:30:05	372.72	Ophiuroidea
B022	Union	2017-07-21T15:30:08	373.4	Ophiuroidea
B022	Union	2017-07-21T15:30:09	372.65	Ophiuroidea
B022	Union	2017-07-21T15:30:10	371.97	Ophiuroidea
B022	Union	2017-07-21T15:30:11	371.21	Ophiuroidea
B022	Union	2017-07-21T15:30:12	371.21	Ophiuroidea
B022	Union	2017-07-21T15:30:13	371.21	Ophiuroidea
B022	Union	2017-07-21T15:30:14	372.78	Ophiuroidea
B022	Union	2017-07-21T15:30:14	372.78	Ophiuroidea
B022	Union	2017-07-21T15:30:14	372.78	Ophiuroidea
B022	Union	2017-07-21T15:30:14	372.78	Ophiuroidea
B022	Union	2017-07-21T15:30:14	372.78	Ophiuroidea
B022	Union	2017-07-21T15:30:14	372.78	Ophiuroidea
B022	Union	2017-07-21T15:30:14	372.78	Ophiuroidea
B022	Union	2017-07-21T15:30:14	372.78	Ophiuroidea
B022	Union	2017-07-21T15:30:14	372.78	Ophiuroidea
B022	Union	2017-07-21T15:30:16	371.42	Ophiuroidea
B022	Union	2017-07-21T15:30:17	371.42	Ophiuroidea
B022	Union	2017-07-21T15:30:18	370.81	Ophiuroidea
B022	Union	2017-07-21T15:30:19	372.58	Ophiuroidea
B022	Union	2017-07-21T15:30:20	372.58	Ophiuroidea
B022	Union	2017-07-21T15:30:21	373.13	Ophiuroidea
B022	Union	2017-07-21T15:30:21	373.13	Ophiuroidea
B022	Union	2017-07-21T15:30:23	371.83	Ophiuroidea
B022	Union	2017-07-21T15:30:24	371.83	Ophiuroidea
B022	Union	2017-07-21T15:30:24	371.83	Ophiuroidea
B022	Union	2017-07-21T15:30:25	371.69	Ophiuroidea
B022	Union	2017-07-21T15:30:26	372.24	Ophiuroidea
B022	Union	2017-07-21T15:30:27	372.85	Ophiuroidea
B022	Union	2017-07-21T15:30:28	372.85	Ophiuroidea
B022	Union	2017-07-21T15:30:29	372.44	Ophiuroidea
B022	Union	2017-07-21T15:30:30	371.21	Ophiuroidea
B022	Union	2017-07-21T15:30:32	371.28	Ophiuroidea
B022	Union	2017-07-21T15:30:33	372.38	Ophiuroidea
B022	Union	2017-07-21T15:30:33	372.38	Ophiuroidea
B022	Union	2017-07-21T15:30:33	372.38	Ophiuroidea
B022	Union	2017-07-21T15:30:33	372.38	Ophiuroidea
B022	Union	2017-07-21T15:30:33	372.38	Ophiuroidea
B022	Union	2017-07-21T15:30:33	372.38	Ophiuroidea
B022	Union	2017-07-21T15:30:33	372.38	Ophiuroidea
B022	Union	2017-07-21T15:30:35	372.1	Ophiuroidea
B022	Union	2017-07-21T15:30:36	370.87	Ophiuroidea
B022	Union	2017-07-21T15:30:37	372.85	Ophiuroidea
B022	Union	2017-07-21T15:30:39	372.17	Ophiuroidea
B022	Union	2017-07-21T15:30:40	371.35	Ophiuroidea
B022	Union	2017-07-21T15:30:41	372.58	Ophiuroidea
B022	Union	2017-07-21T15:30:41	372.58	Ophiuroidea
B022	Union	2017-07-21T15:30:41	372.58	Ophiuroidea
B022	Union	2017-07-21T15:30:41	372.58	Ophiuroidea
B022	Union	2017-07-21T15:30:41	372.58	Ophiuroidea
B022	Union	2017-07-21T15:30:41	372.58	Ophiuroidea
B022	Union	2017-07-21T15:30:41	372.58	Ophiuroidea
B022	Union	2017-07-21T15:30:42	372.51	Ophiuroidea
B022	Union	2017-07-21T15:30:43	372.58	Ophiuroidea
B022	Union	2017-07-21T15:30:44	372.58	Ophiuroidea
B022	Union	2017-07-21T15:30:45	372.1	Ophiuroidea
B022	Union	2017-07-21T15:30:48	371.97	Ophiuroidea
B022	Union	2017-07-21T15:30:48	371.97	Ophiuroidea
B022	Union	2017-07-21T15:30:48	371.97	Ophiuroidea
B022	Union	2017-07-21T15:30:48	371.97	Ophiuroidea
B022	Union	2017-07-21T15:30:48	371.97	Ophiuroidea
B022	Union	2017-07-21T15:30:49	371.15	Ophiuroidea
B022	Union	2017-07-21T15:30:53	372.38	Ophiuroidea
B022	Union	2017-07-21T15:30:54	372.78	Ophiuroidea
B022	Union	2017-07-21T15:30:54	372.78	Ophiuroidea
B022	Union	2017-07-21T15:30:54	372.78	Ophiuroidea
B022	Union	2017-07-21T15:30:54	372.78	Ophiuroidea
B022	Union	2017-07-21T15:30:56	372.38	Ophiuroidea
B022	Union	2017-07-21T15:30:57	372.1	Ophiuroidea
B022	Union	2017-07-21T15:31:00	372.51	Ophiuroidea
B022	Union	2017-07-21T15:31:01	372.51	Ophiuroidea
B022	Union	2017-07-21T15:31:02	372.65	Ophiuroidea
B022	Union	2017-07-21T15:31:04	372.51	Ophiuroidea
B022	Union	2017-07-21T15:31:07	371.49	Ophiuroidea
B022	Union	2017-07-21T15:31:08	371.69	Ophiuroidea
B022	Union	2017-07-21T15:31:10	371.62	Ophiuroidea
B022	Union	2017-07-21T15:31:10	371.62	Ophiuroidea
B022	Union	2017-07-21T15:31:10	371.62	Ophiuroidea
B022	Union	2017-07-21T15:31:10	371.62	Ophiuroidea
B022	Union	2017-07-21T15:31:10	371.62	Ophiuroidea
B022	Union	2017-07-21T15:31:11	371.62	Ophiuroidea
B022	Union	2017-07-21T15:31:13	372.85	Ophiuroidea
B022	Union	2017-07-21T15:31:14	372.44	Ophiuroidea
B022	Union	2017-07-21T15:31:15	372.44	Ophiuroidea
B022	Union	2017-07-21T15:31:16	372.72	Ophiuroidea
B022	Union	2017-07-21T15:31:17	372.72	Ophiuroidea
B022	Union	2017-07-21T15:31:18	372.72	Ophiuroidea
B022	Union	2017-07-21T15:31:19	371.76	Ophiuroidea
B022	Union	2017-07-21T15:31:21	371.76	Ophiuroidea
B022	Union	2017-07-21T15:31:21	371.76	Ophiuroidea
B022	Union	2017-07-21T15:31:21	371.76	Ophiuroidea
B022	Union	2017-07-21T15:31:21	371.76	Ophiuroidea
B022	Union	2017-07-21T15:31:23	373.67	Ophiuroidea
B022	Union	2017-07-21T15:31:25	372.85	Ophiuroidea
B022	Union	2017-07-21T15:31:26	372.51	Ophiuroidea
B022	Union	2017-07-21T15:31:27	373.33	Ophiuroidea
B022	Union	2017-07-21T15:31:28	373.33	Ophiuroidea
B022	Union	2017-07-21T15:31:29	372.31	Ophiuroidea
B022	Union	2017-07-21T15:31:29	372.31	Ophiuroidea
B022	Union	2017-07-21T15:31:31	372.58	Ophiuroidea
B022	Union	2017-07-21T15:31:31	372.58	Ophiuroidea
B022	Union	2017-07-21T15:31:31	372.58	Ophiuroidea
B022	Union	2017-07-21T15:31:32	372.78	Ophiuroidea
B022	Union	2017-07-21T15:31:33	372.17	Ophiuroidea
B022	Union	2017-07-21T15:31:35	374.01	Ophiuroidea
B022	Union	2017-07-21T15:31:36	373.19	Ophiuroidea
B022	Union	2017-07-21T15:31:37	374.22	Ophiuroidea
B022	Union	2017-07-21T15:31:38	373.26	Ophiuroidea
B022	Union	2017-07-21T15:31:39	373.26	Ophiuroidea
B022	Union	2017-07-21T15:31:41	372.78	Ophiuroidea
B022	Union	2017-07-21T15:31:42	373.94	Ophiuroidea
B022	Union	2017-07-21T15:31:43	373.13	Ophiuroidea
B022	Union	2017-07-21T15:31:44	372.38	Ophiuroidea
B022	Union	2017-07-21T15:31:44	372.38	Ophiuroidea
B022	Union	2017-07-21T15:31:44	372.38	Ophiuroidea
B022	Union	2017-07-21T15:31:44	372.38	Ophiuroidea
B022	Union	2017-07-21T15:31:44	372.38	Ophiuroidea
B022	Union	2017-07-21T15:31:44	372.38	Ophiuroidea
B022	Union	2017-07-21T15:31:44	372.38	Ophiuroidea
B022	Union	2017-07-21T15:31:44	372.38	Ophiuroidea
B022	Union	2017-07-21T15:31:44	372.38	Ophiuroidea
B022	Union	2017-07-21T15:31:44	372.38	Ophiuroidea
B022	Union	2017-07-21T15:31:44	372.38	Ophiuroidea
B022	Union	2017-07-21T15:31:44	372.38	Ophiuroidea
B022	Union	2017-07-21T15:31:45	372.38	Ophiuroidea
B022	Union	2017-07-21T15:31:46	372.85	Ophiuroidea
B022	Union	2017-07-21T15:31:47	372.72	Ophiuroidea
B022	Union	2017-07-21T15:31:48	372.85	Ophiuroidea
B022	Union	2017-07-21T15:31:49	372.92	Ophiuroidea
B022	Union	2017-07-21T15:31:50	372.92	Ophiuroidea
B022	Union	2017-07-21T15:31:51	372.65	Ophiuroidea
B022	Union	2017-07-21T15:31:52	373.19	Ophiuroidea
B022	Union	2017-07-21T15:31:52	373.19	Ophiuroidea
B022	Union	2017-07-21T15:31:52	373.19	Ophiuroidea
B022	Union	2017-07-21T15:31:52	373.19	Ophiuroidea
B022	Union	2017-07-21T15:31:52	373.19	Ophiuroidea
B022	Union	2017-07-21T15:31:52	373.19	Ophiuroidea
B022	Union	2017-07-21T15:31:52	373.19	Ophiuroidea
B022	Union	2017-07-21T15:31:52	373.19	Ophiuroidea
B022	Union	2017-07-21T15:31:52	373.19	Ophiuroidea
B022	Union	2017-07-21T15:31:52	373.19	Ophiuroidea
B022	Union	2017-07-21T15:31:52	373.19	Ophiuroidea
B022	Union	2017-07-21T15:31:52	373.19	Ophiuroidea
B022	Union	2017-07-21T15:31:52	373.19	Ophiuroidea
B022	Union	2017-07-21T15:31:52	373.19	Ophiuroidea
B022	Union	2017-07-21T15:31:53	372.92	Ophiuroidea
B022	Union	2017-07-21T15:31:54	371.97	Ophiuroidea
B022	Union	2017-07-21T15:31:56	373.4	Ophiuroidea
B022	Union	2017-07-21T15:31:56	373.4	Ophiuroidea
B022	Union	2017-07-21T15:31:57	373.26	Ophiuroidea
B022	Union	2017-07-21T15:31:58	372.38	Ophiuroidea
B022	Union	2017-07-21T15:31:59	373.67	Ophiuroidea
B022	Union	2017-07-21T15:31:59	373.67	Ophiuroidea
B022	Union	2017-07-21T15:31:59	373.67	Ophiuroidea
B022	Union	2017-07-21T15:31:59	373.67	Ophiuroidea
B022	Union	2017-07-21T15:31:59	373.67	Ophiuroidea
B022	Union	2017-07-21T15:31:59	373.67	Ophiuroidea
B022	Union	2017-07-21T15:31:59	373.67	Ophiuroidea
B022	Union	2017-07-21T15:31:59	373.67	Ophiuroidea
B022	Union	2017-07-21T15:31:59	373.67	Ophiuroidea
B022	Union	2017-07-21T15:31:59	373.67	Ophiuroidea
B022	Union	2017-07-21T15:31:59	373.67	Ophiuroidea
B022	Union	2017-07-21T15:32:00	372.72	Ophiuroidea
B022	Union	2017-07-21T15:32:02	371.76	Ophiuroidea
B022	Union	2017-07-21T15:32:03	373.4	Ophiuroidea
B022	Union	2017-07-21T15:32:04	373.13	Ophiuroidea
B022	Union	2017-07-21T15:32:05	373.67	Ophiuroidea
B022	Union	2017-07-21T15:32:06	373.67	Ophiuroidea
B022	Union	2017-07-21T15:32:07	373.06	Ophiuroidea
B022	Union	2017-07-21T15:32:09	372.72	Ophiuroidea
B022	Union	2017-07-21T15:32:10	372.72	Ophiuroidea
B022	Union	2017-07-21T15:32:10	372.72	Ophiuroidea
B022	Union	2017-07-21T15:32:12	372.24	Ophiuroidea
B022	Union	2017-07-21T15:32:14	373.13	Ophiuroidea
B022	Union	2017-07-21T15:32:14	373.13	Ophiuroidea
B022	Union	2017-07-21T15:32:14	373.13	Ophiuroidea
B022	Union	2017-07-21T15:32:14	373.13	Ophiuroidea
B022	Union	2017-07-21T15:32:15	372.58	Ophiuroidea
B022	Union	2017-07-21T15:32:17	373.6	Ophiuroidea
B022	Union	2017-07-21T15:32:18	373.6	Ophiuroidea
B022	Union	2017-07-21T15:32:19	374.29	Ophiuroidea
B022	Union	2017-07-21T15:32:19	374.29	Ophiuroidea
B022	Union	2017-07-21T15:32:20	374.29	Ophiuroidea
B022	Union	2017-07-21T15:32:21	372.1	Ophiuroidea
B022	Union	2017-07-21T15:32:22	372.1	Ophiuroidea
B022	Union	2017-07-21T15:32:23	373.33	Ophiuroidea
B022	Union	2017-07-21T15:32:24	373.88	Ophiuroidea
B022	Union	2017-07-21T15:32:25	373.54	Ophiuroidea
B022	Union	2017-07-21T15:32:27	372.78	Ophiuroidea
B022	Union	2017-07-21T15:32:30	373.19	Ophiuroidea
B022	Union	2017-07-21T15:32:31	373.33	Ophiuroidea
B022	Union	2017-07-21T15:32:33	373.4	Ophiuroidea
B022	Union	2017-07-21T15:32:34	373.4	Ophiuroidea
B022	Union	2017-07-21T15:32:35	373.47	Ophiuroidea
B022	Union	2017-07-21T15:32:36	374.63	Ophiuroidea
B022	Union	2017-07-21T15:32:36	374.63	Ophiuroidea
B022	Union	2017-07-21T15:32:37	373.6	Ophiuroidea
B022	Union	2017-07-21T15:32:38	373.6	Ophiuroidea
B022	Union	2017-07-21T15:32:40	372.38	Ophiuroidea
B022	Union	2017-07-21T15:32:42	373.54	Ophiuroidea
B022	Union	2017-07-21T15:32:43	374.01	Ophiuroidea
B022	Union	2017-07-21T15:32:43	374.01	Ophiuroidea
B022	Union	2017-07-21T15:32:45	373.13	Ophiuroidea
B022	Union	2017-07-21T15:32:48	373.4	Ophiuroidea
B022	Union	2017-07-21T15:32:49	373.67	Ophiuroidea
B022	Union	2017-07-21T15:32:50	372.99	Ophiuroidea
B022	Union	2017-07-21T15:32:51	372.99	Ophiuroidea
B022	Union	2017-07-21T15:32:52	374.29	Ophiuroidea
B022	Union	2017-07-21T15:32:54	374.42	Ophiuroidea
B022	Union	2017-07-21T15:32:55	375.79	Ophiuroidea
B022	Union	2017-07-21T15:32:57	374.56	Ophiuroidea
B022	Union	2017-07-21T15:32:58	374.56	Ophiuroidea
B022	Union	2017-07-21T15:32:58	374.56	Ophiuroidea
B022	Union	2017-07-21T15:32:58	374.56	Ophiuroidea
B022	Union	2017-07-21T15:32:58	374.56	Ophiuroidea
B022	Union	2017-07-21T15:32:58	374.56	Ophiuroidea
B022	Union	2017-07-21T15:32:58	374.56	Ophiuroidea
B022	Union	2017-07-21T15:32:58	374.56	Ophiuroidea
B022	Union	2017-07-21T15:32:58	374.56	Ophiuroidea
B022	Union	2017-07-21T15:32:58	374.56	Ophiuroidea
B022	Union	2017-07-21T15:32:58	374.56	Ophiuroidea
B022	Union	2017-07-21T15:32:59	375.04	Ophiuroidea
B022	Union	2017-07-21T15:33:01	372.78	Ophiuroidea
B022	Union	2017-07-21T15:33:03	373.94	Ophiuroidea
B022	Union	2017-07-21T15:33:04	374.22	Ophiuroidea
B022	Union	2017-07-21T15:33:07	373.47	Ophiuroidea
B022	Union	2017-07-21T15:33:08	374.15	Ophiuroidea
B022	Union	2017-07-21T15:33:09	375.17	Ophiuroidea
B022	Union	2017-07-21T15:33:12	374.22	Ophiuroidea
B022	Union	2017-07-21T15:33:15	373.74	Ophiuroidea
B022	Union	2017-07-21T15:33:16	373.74	Ophiuroidea
B022	Union	2017-07-21T15:33:17	373.74	Ophiuroidea
B022	Union	2017-07-21T15:33:18	373.6	Ophiuroidea
B022	Union	2017-07-21T15:33:19	373.74	Ophiuroidea
B022	Union	2017-07-21T15:33:20	374.08	Ophiuroidea
B022	Union	2017-07-21T15:33:21	374.7	Ophiuroidea
B022	Union	2017-07-21T15:33:22	374.7	Ophiuroidea
B022	Union	2017-07-21T15:33:23	374.76	Ophiuroidea
B022	Union	2017-07-21T15:33:24	374.01	Ophiuroidea
B022	Union	2017-07-21T15:33:25	375.58	Ophiuroidea
B022	Union	2017-07-21T15:33:26	375.58	Ophiuroidea
B022	Union	2017-07-21T15:33:28	374.63	Ophiuroidea
B022	Union	2017-07-21T15:33:29	374.9	Ophiuroidea
B022	Union	2017-07-21T15:33:31	374.22	Ophiuroidea
B022	Union	2017-07-21T15:33:32	374.97	Ophiuroidea
B022	Union	2017-07-21T15:33:33	374.97	Ophiuroidea
B022	Union	2017-07-21T15:33:36	375.04	Ophiuroidea
B022	Union	2017-07-21T15:33:37	375.45	Ophiuroidea
B022	Union	2017-07-21T15:33:37	375.45	Ophiuroidea
B022	Union	2017-07-21T15:33:38	375.04	Ophiuroidea
B022	Union	2017-07-21T15:35:25	381.73	Ophiuroidea
B022	Union	2017-07-21T15:35:26	382.89	Ophiuroidea
B022	Union	2017-07-21T15:35:27	383.23	Ophiuroidea
B022	Union	2017-07-21T15:35:28	383.23	Ophiuroidea
B022	Union	2017-07-21T15:35:29	383.5	Ophiuroidea
B022	Union	2017-07-21T15:35:30	385.21	Ophiuroidea
B022	Union	2017-07-21T15:35:31	383.5	Ophiuroidea
B022	Union	2017-07-21T15:35:32	383.98	Ophiuroidea
B022	Union	2017-07-21T15:35:33	384.39	Ophiuroidea
B022	Union	2017-07-21T15:35:33	384.39	Ophiuroidea
B022	Union	2017-07-21T15:35:33	384.39	Ophiuroidea
B022	Union	2017-07-21T15:35:34	383.91	Ophiuroidea
B022	Union	2017-07-21T15:35:35	383.91	Ophiuroidea
B022	Union	2017-07-21T15:35:36	384.11	Ophiuroidea
B022	Union	2017-07-21T15:35:37	383.64	Ophiuroidea
B022	Union	2017-07-21T15:35:38	384.73	Ophiuroidea
B022	Union	2017-07-21T15:35:40	385.75	Ophiuroidea
B022	Union	2017-07-21T15:35:41	384.73	Ophiuroidea
B022	Union	2017-07-21T15:35:42	384.59	Ophiuroidea
B022	Union	2017-07-21T15:35:44	384.73	Ophiuroidea
B022	Union	2017-07-21T15:35:45	384.73	Ophiuroidea
B022	Union	2017-07-21T15:35:46	385.55	Ophiuroidea
B022	Union	2017-07-21T15:35:46	385.55	Ophiuroidea
B022	Union	2017-07-21T15:35:46	385.55	Ophiuroidea
B022	Union	2017-07-21T15:35:47	385.68	Ophiuroidea
B022	Union	2017-07-21T15:35:48	386.02	Ophiuroidea
B022	Union	2017-07-21T15:35:49	384.46	Ophiuroidea
B022	Union	2017-07-21T15:35:50	384.46	Ophiuroidea
B022	Union	2017-07-21T15:35:52	384.11	Ophiuroidea
B022	Union	2017-07-21T15:35:53	385.34	Ophiuroidea
B022	Union	2017-07-21T15:35:54	385.07	Ophiuroidea
B022	Union	2017-07-21T15:35:55	385.96	Ophiuroidea
B022	Union	2017-07-21T15:35:56	385.96	Ophiuroidea
B022	Union	2017-07-21T15:35:57	386.16	Ophiuroidea
B022	Union	2017-07-21T15:35:58	386.71	Ophiuroidea
B022	Union	2017-07-21T15:35:59	385.27	Ophiuroidea
B022	Union	2017-07-21T15:36:00	386.3	Ophiuroidea
B022	Union	2017-07-21T15:36:01	386.3	Ophiuroidea
B022	Union	2017-07-21T15:36:02	386.64	Ophiuroidea
B022	Union	2017-07-21T15:36:03	386.71	Ophiuroidea
B022	Union	2017-07-21T15:36:04	386.57	Ophiuroidea
B022	Union	2017-07-21T15:36:04	386.57	Ophiuroidea
B022	Union	2017-07-21T15:36:04	386.57	Ophiuroidea
B022	Union	2017-07-21T15:36:04	386.57	Ophiuroidea
B022	Union	2017-07-21T15:36:04	386.57	Ophiuroidea
B022	Union	2017-07-21T15:36:05	385.89	Ophiuroidea
B022	Union	2017-07-21T15:36:06	385.82	Ophiuroidea
B022	Union	2017-07-21T15:36:07	385.82	Ophiuroidea
B022	Union	2017-07-21T15:36:08	386.43	Ophiuroidea
B022	Union	2017-07-21T15:36:09	387.39	Ophiuroidea
B022	Union	2017-07-21T15:36:10	386.78	Ophiuroidea
B022	Union	2017-07-21T15:36:11	385.48	Ophiuroidea
B022	Union	2017-07-21T15:36:12	385.48	Ophiuroidea
B022	Union	2017-07-21T15:36:13	385.48	Ophiuroidea
B022	Union	2017-07-21T15:36:14	386.02	Ophiuroidea
B022	Union	2017-07-21T15:36:15	387.05	Ophiuroidea
B022	Union	2017-07-21T15:36:16	385.55	Ophiuroidea
B022	Union	2017-07-21T15:36:17	386.57	Ophiuroidea
B022	Union	2017-07-21T15:36:18	386.57	Ophiuroidea
B022	Union	2017-07-21T15:36:19	386.71	Ophiuroidea
B022	Union	2017-07-21T15:36:20	386.57	Ophiuroidea
B022	Union	2017-07-21T15:36:21	386.23	Ophiuroidea
B022	Union	2017-07-21T15:36:22	386.37	Ophiuroidea
B022	Union	2017-07-21T15:36:23	388.28	Ophiuroidea
B022	Union	2017-07-21T15:36:24	388.28	Ophiuroidea
B022	Union	2017-07-21T15:36:25	387.59	Ophiuroidea
B022	Union	2017-07-21T15:36:25	387.59	Ophiuroidea
B022	Union	2017-07-21T15:36:25	387.59	Ophiuroidea
B022	Union	2017-07-21T15:36:26	386.71	Ophiuroidea
B022	Union	2017-07-21T15:36:27	387.46	Ophiuroidea
B022	Union	2017-07-21T15:36:28	387.46	Ophiuroidea
B022	Union	2017-07-21T15:36:29	388	Ophiuroidea
B022	Union	2017-07-21T15:36:30	388	Ophiuroidea
B022	Union	2017-07-21T15:36:31	386.64	Ophiuroidea
B022	Union	2017-07-21T15:36:32	386.98	Ophiuroidea
B022	Union	2017-07-21T15:36:33	386.84	Ophiuroidea
B022	Union	2017-07-21T15:36:34	388.07	Ophiuroidea
B022	Union	2017-07-21T15:36:35	388.07	Ophiuroidea
B022	Union	2017-07-21T15:36:36	388	Ophiuroidea
B022	Union	2017-07-21T15:36:37	388.48	Ophiuroidea
B022	Union	2017-07-21T15:36:38	386.91	Ophiuroidea
B022	Union	2017-07-21T15:36:39	387.53	Ophiuroidea
B022	Union	2017-07-21T15:36:40	387.53	Ophiuroidea
B022	Union	2017-07-21T15:36:41	388.75	Ophiuroidea
B022	Union	2017-07-21T15:36:42	388.14	Ophiuroidea
B022	Union	2017-07-21T15:36:43	387.87	Ophiuroidea
B022	Union	2017-07-21T15:36:44	388.75	Ophiuroidea
B022	Union	2017-07-21T15:36:45	388.75	Ophiuroidea
B022	Union	2017-07-21T15:36:46	387.87	Ophiuroidea
B022	Union	2017-07-21T15:36:47	387.39	Ophiuroidea
B022	Union	2017-07-21T15:36:48	387.8	Ophiuroidea
B022	Union	2017-07-21T15:36:49	388.75	Ophiuroidea
B022	Union	2017-07-21T15:36:50	388.48	Ophiuroidea
B022	Union	2017-07-21T15:36:51	388.48	Ophiuroidea
B022	Union	2017-07-21T15:36:52	387.39	Ophiuroidea
B022	Union	2017-07-21T15:36:53	387.8	Ophiuroidea
B022	Union	2017-07-21T15:36:54	387.19	Ophiuroidea
B022	Union	2017-07-21T15:36:55	386.91	Ophiuroidea
B022	Union	2017-07-21T15:36:56	386.91	Ophiuroidea
B022	Union	2017-07-21T15:36:57	388.48	Ophiuroidea
B022	Union	2017-07-21T15:36:58	389.37	Ophiuroidea
B022	Union	2017-07-21T15:36:58	389.37	Ophiuroidea
B022	Union	2017-07-21T15:36:58	389.37	Ophiuroidea
B022	Union	2017-07-21T15:37:00	389.71	Ophiuroidea
B022	Union	2017-07-21T15:37:00	389.71	Ophiuroidea
B022	Union	2017-07-21T15:37:01	389.71	Ophiuroidea
B022	Union	2017-07-21T15:37:02	387.53	Ophiuroidea
B022	Union	2017-07-21T15:37:03	388.41	Ophiuroidea
B022	Union	2017-07-21T15:37:04	388.89	Ophiuroidea
B022	Union	2017-07-21T15:37:05	389.71	Ophiuroidea
B022	Union	2017-07-21T15:37:06	389.85	Ophiuroidea
B022	Union	2017-07-21T15:37:07	389.85	Ophiuroidea
B022	Union	2017-07-21T15:37:07	389.85	Ophiuroidea
B022	Union	2017-07-21T15:37:09	388.41	Ophiuroidea
B022	Union	2017-07-21T15:37:10	389.23	Ophiuroidea
B022	Union	2017-07-21T15:37:11	389.37	Ophiuroidea
B022	Union	2017-07-21T15:37:12	388.69	Ophiuroidea
B022	Union	2017-07-21T15:37:13	388.69	Ophiuroidea
B022	Union	2017-07-21T15:37:14	389.23	Ophiuroidea
B022	Union	2017-07-21T15:37:15	389.37	Ophiuroidea
B022	Union	2017-07-21T15:37:16	389.03	Ophiuroidea
B022	Union	2017-07-21T15:37:17	389.51	Ophiuroidea
B022	Union	2017-07-21T15:37:18	389.51	Ophiuroidea
B022	Union	2017-07-21T15:37:18	389.51	Ophiuroidea
B022	Union	2017-07-21T15:37:18	389.51	Ophiuroidea
B022	Union	2017-07-21T15:37:18	389.51	Ophiuroidea
B022	Union	2017-07-21T15:37:18	389.51	Ophiuroidea
B022	Union	2017-07-21T15:37:18	389.51	Ophiuroidea
B022	Union	2017-07-21T15:37:18	389.51	Ophiuroidea
B022	Union	2017-07-21T15:37:19	388.69	Ophiuroidea
B022	Union	2017-07-21T15:37:20	388.48	Ophiuroidea
B022	Union	2017-07-21T15:37:21	388.89	Ophiuroidea
B022	Union	2017-07-21T15:37:22	390.12	Ophiuroidea
B022	Union	2017-07-21T15:37:24	388.82	Ophiuroidea
B022	Union	2017-07-21T15:37:25	388.62	Ophiuroidea
B022	Union	2017-07-21T15:37:26	388.62	Ophiuroidea
B022	Union	2017-07-21T15:37:26	388.62	Ophiuroidea
B022	Union	2017-07-21T15:37:27	389.78	Ophiuroidea
B022	Union	2017-07-21T15:37:28	389.37	Ophiuroidea
B022	Union	2017-07-21T15:37:29	389.37	Ophiuroidea
B022	Union	2017-07-21T15:37:30	389.64	Ophiuroidea
B022	Union	2017-07-21T15:37:31	390.19	Ophiuroidea
B022	Union	2017-07-21T15:37:32	389.98	Ophiuroidea
B022	Union	2017-07-21T15:37:33	389.44	Ophiuroidea
B022	Union	2017-07-21T15:37:34	388.96	Ophiuroidea
B022	Union	2017-07-21T15:37:35	388.96	Ophiuroidea
B022	Union	2017-07-21T15:37:35	388.96	Ophiuroidea
B022	Union	2017-07-21T15:37:36	389.1	Ophiuroidea
B022	Union	2017-07-21T15:37:37	389.85	Ophiuroidea
B022	Union	2017-07-21T15:37:38	390.53	Ophiuroidea
B022	Union	2017-07-21T15:37:38	390.53	Ophiuroidea
B022	Union	2017-07-21T15:37:39	388.82	Ophiuroidea
B022	Union	2017-07-21T15:37:40	388.82	Ophiuroidea
B022	Union	2017-07-21T15:37:41	389.44	Ophiuroidea
B022	Union	2017-07-21T15:37:41	389.44	Ophiuroidea
B022	Union	2017-07-21T15:37:42	389.16	Ophiuroidea
B022	Union	2017-07-21T15:37:43	388.82	Ophiuroidea
B022	Union	2017-07-21T15:37:44	389.37	Ophiuroidea
B022	Union	2017-07-21T15:37:45	389.37	Ophiuroidea
B022	Union	2017-07-21T15:37:46	389.16	Ophiuroidea
B022	Union	2017-07-21T15:37:47	389.1	Ophiuroidea
B022	Union	2017-07-21T15:37:47	389.1	Ophiuroidea
B022	Union	2017-07-21T15:37:49	389.16	Ophiuroidea
B022	Union	2017-07-21T15:37:50	388.48	Ophiuroidea
B022	Union	2017-07-21T15:37:51	388.48	Ophiuroidea
B022	Union	2017-07-21T15:37:52	388.96	Ophiuroidea
B022	Union	2017-07-21T15:37:52	388.96	Ophiuroidea
B022	Union	2017-07-21T15:37:52	388.96	Ophiuroidea
B022	Union	2017-07-21T15:37:52	388.96	Ophiuroidea
B022	Union	2017-07-21T15:37:53	389.37	Ophiuroidea
B022	Union	2017-07-21T15:37:54	389.23	Ophiuroidea
B022	Union	2017-07-21T15:37:55	390.39	Ophiuroidea
B022	Union	2017-07-21T15:37:56	390.39	Ophiuroidea
B022	Union	2017-07-21T15:37:57	390.05	Ophiuroidea
B022	Union	2017-07-21T15:37:58	389.23	Ophiuroidea
B022	Union	2017-07-21T15:37:59	389.23	Ophiuroidea
B022	Union	2017-07-21T15:37:59	389.23	Ophiuroidea
B022	Union	2017-07-21T15:37:59	389.23	Ophiuroidea
B022	Union	2017-07-21T15:38:01	388.96	Ophiuroidea
B022	Union	2017-07-21T15:38:02	388.96	Ophiuroidea
B022	Union	2017-07-21T15:38:03	391.21	Ophiuroidea
B022	Union	2017-07-21T15:38:04	389.23	Ophiuroidea
B022	Union	2017-07-21T15:38:05	389.3	Ophiuroidea
B022	Union	2017-07-21T15:38:06	389.1	Ophiuroidea
B022	Union	2017-07-21T15:38:07	389.1	Ophiuroidea
B022	Union	2017-07-21T15:38:08	389.91	Ophiuroidea
B022	Union	2017-07-21T15:38:09	390.53	Ophiuroidea
B022	Union	2017-07-21T15:38:10	390.94	Ophiuroidea
B022	Union	2017-07-21T15:38:11	389.71	Ophiuroidea
B022	Union	2017-07-21T15:38:12	389.71	Ophiuroidea
B022	Union	2017-07-21T15:38:13	390.73	Ophiuroidea
B022	Union	2017-07-21T15:38:15	389.44	Ophiuroidea
B022	Union	2017-07-21T15:38:15	389.44	Ophiuroidea
B022	Union	2017-07-21T15:38:15	389.44	Ophiuroidea
B022	Union	2017-07-21T15:38:15	389.44	Ophiuroidea
B022	Union	2017-07-21T15:38:16	390.39	Ophiuroidea
B022	Union	2017-07-21T15:38:17	390.6	Ophiuroidea
B022	Union	2017-07-21T15:38:18	390.6	Ophiuroidea
B022	Union	2017-07-21T15:38:19	390.87	Ophiuroidea
B022	Union	2017-07-21T15:38:20	390.73	Ophiuroidea
B022	Union	2017-07-21T15:38:21	390.05	Ophiuroidea
B022	Union	2017-07-21T15:38:22	390.05	Ophiuroidea
B022	Union	2017-07-21T15:38:25	390.46	Ophiuroidea
B022	Union	2017-07-21T15:38:26	391.14	Ophiuroidea
B022	Union	2017-07-21T15:38:27	390.87	Ophiuroidea
B022	Union	2017-07-21T15:38:28	390.73	Ophiuroidea
B022	Union	2017-07-21T15:38:29	390.73	Ophiuroidea
B022	Union	2017-07-21T15:38:30	391.01	Ophiuroidea
B022	Union	2017-07-21T15:38:31	390.26	Ophiuroidea
B022	Union	2017-07-21T15:38:32	390.87	Ophiuroidea
B022	Union	2017-07-21T15:38:33	391.89	Ophiuroidea
B022	Union	2017-07-21T15:38:34	391.14	Ophiuroidea
B022	Union	2017-07-21T15:38:35	391.14	Ophiuroidea
B022	Union	2017-07-21T15:38:36	391.35	Ophiuroidea
B022	Union	2017-07-21T15:38:37	390.94	Ophiuroidea
B022	Union	2017-07-21T15:38:38	389.71	Ophiuroidea
B022	Union	2017-07-21T15:38:39	391.69	Ophiuroidea
B022	Union	2017-07-21T15:38:40	391.69	Ophiuroidea
B022	Union	2017-07-21T15:38:41	392.03	Ophiuroidea
B022	Union	2017-07-21T15:38:42	391.28	Ophiuroidea
B022	Union	2017-07-21T15:38:42	391.28	Ophiuroidea
B022	Union	2017-07-21T15:38:42	391.28	Ophiuroidea
B022	Union	2017-07-21T15:38:42	391.28	Ophiuroidea
B022	Union	2017-07-21T15:38:43	390.87	Ophiuroidea
B022	Union	2017-07-21T15:38:44	391.01	Ophiuroidea
B022	Union	2017-07-21T15:38:45	390.46	Ophiuroidea
B022	Union	2017-07-21T15:38:46	390.46	Ophiuroidea
B022	Union	2017-07-21T15:38:47	391.42	Ophiuroidea
B022	Union	2017-07-21T15:38:48	391.42	Ophiuroidea
B022	Union	2017-07-21T15:38:49	390.73	Ophiuroidea
B022	Union	2017-07-21T15:38:50	390.73	Ophiuroidea
B022	Union	2017-07-21T15:38:52	391.08	Ophiuroidea
B022	Union	2017-07-21T15:38:53	391.96	Ophiuroidea
B022	Union	2017-07-21T15:38:54	392.03	Ophiuroidea
B022	Union	2017-07-21T15:38:55	392.37	Ophiuroidea
B022	Union	2017-07-21T15:38:56	392.37	Ophiuroidea
B022	Union	2017-07-21T15:38:57	391.14	Ophiuroidea
B022	Union	2017-07-21T15:38:58	391.62	Ophiuroidea
B022	Union	2017-07-21T15:38:59	392.37	Ophiuroidea
B022	Union	2017-07-21T15:39:00	392.03	Ophiuroidea
B022	Union	2017-07-21T15:39:01	392.24	Ophiuroidea
B022	Union	2017-07-21T15:39:18	392.51	Ophiuroidea
B022	Union	2017-07-21T15:39:19	393.4	Ophiuroidea
B022	Union	2017-07-21T15:39:20	392.03	Ophiuroidea
B022	Union	2017-07-21T15:39:21	391.76	Ophiuroidea
B022	Union	2017-07-21T15:39:21	391.76	Ophiuroidea
B022	Union	2017-07-21T15:39:21	391.76	Ophiuroidea
B022	Union	2017-07-21T15:39:21	391.76	Ophiuroidea
B022	Union	2017-07-21T15:39:23	393.33	Ophiuroidea
B022	Union	2017-07-21T15:39:24	393.33	Ophiuroidea
B022	Union	2017-07-21T15:39:24	393.33	Ophiuroidea
B022	Union	2017-07-21T15:39:24	393.33	Ophiuroidea
B022	Union	2017-07-21T15:39:26	392.64	Ophiuroidea
B022	Union	2017-07-21T15:39:26	392.64	Ophiuroidea
B022	Union	2017-07-21T15:39:26	392.64	Ophiuroidea
B022	Union	2017-07-21T15:39:26	392.64	Ophiuroidea
B022	Union	2017-07-21T15:39:27	392.71	Ophiuroidea
B022	Union	2017-07-21T15:39:28	393.33	Ophiuroidea
B022	Union	2017-07-21T15:39:29	393.33	Ophiuroidea
B022	Union	2017-07-21T15:39:30	392.64	Ophiuroidea
B022	Union	2017-07-21T15:39:31	392.99	Ophiuroidea
B022	Union	2017-07-21T15:39:32	394.01	Ophiuroidea
B022	Union	2017-07-21T15:39:33	391.83	Ophiuroidea
B022	Union	2017-07-21T15:39:33	391.83	Ophiuroidea
B022	Union	2017-07-21T15:39:35	392.3	Ophiuroidea
B022	Union	2017-07-21T15:39:36	392.58	Ophiuroidea
B022	Union	2017-07-21T15:39:37	393.12	Ophiuroidea
B022	Union	2017-07-21T15:39:38	394.01	Ophiuroidea
B022	Union	2017-07-21T15:39:39	393.05	Ophiuroidea
B022	Union	2017-07-21T15:39:40	393.05	Ophiuroidea
B022	Union	2017-07-21T15:39:42	392.78	Ophiuroidea
B022	Union	2017-07-21T15:39:43	393.19	Ophiuroidea
B022	Union	2017-07-21T15:39:44	392.3	Ophiuroidea
B022	Union	2017-07-21T15:39:45	392.3	Ophiuroidea
B022	Union	2017-07-21T15:39:46	391.55	Ophiuroidea
B022	Union	2017-07-21T15:39:46	391.55	Ophiuroidea
B022	Union	2017-07-21T15:39:46	391.55	Ophiuroidea
B022	Union	2017-07-21T15:39:46	391.55	Ophiuroidea
B022	Union	2017-07-21T15:39:47	391.48	Ophiuroidea
B022	Union	2017-07-21T15:39:48	391.62	Ophiuroidea
B022	Union	2017-07-21T15:39:49	393.67	Ophiuroidea
B022	Union	2017-07-21T15:39:50	392.24	Ophiuroidea
B022	Union	2017-07-21T15:39:51	392.24	Ophiuroidea
B022	Union	2017-07-21T15:39:52	391.35	Ophiuroidea
B022	Union	2017-07-21T15:39:53	393.33	Ophiuroidea
B022	Union	2017-07-21T15:39:53	393.33	Ophiuroidea
B022	Union	2017-07-21T15:39:53	393.33	Ophiuroidea
B022	Union	2017-07-21T15:39:54	392.1	Ophiuroidea
B022	Union	2017-07-21T15:39:55	392.37	Ophiuroidea
B022	Union	2017-07-21T15:39:56	392.37	Ophiuroidea
B022	Union	2017-07-21T15:39:58	391.48	Ophiuroidea
B022	Union	2017-07-21T15:39:59	392.92	Ophiuroidea
B022	Union	2017-07-21T15:40:00	393.6	Ophiuroidea
B022	Union	2017-07-21T15:40:01	392.37	Ophiuroidea
B022	Union	2017-07-21T15:40:02	392.37	Ophiuroidea
B022	Union	2017-07-21T15:40:03	391.96	Ophiuroidea
B022	Union	2017-07-21T15:40:04	391.48	Ophiuroidea
B022	Union	2017-07-21T15:40:05	391.96	Ophiuroidea
B022	Union	2017-07-21T15:40:06	392.3	Ophiuroidea
B022	Union	2017-07-21T15:40:07	392.3	Ophiuroidea
B022	Union	2017-07-21T15:40:07	392.3	Ophiuroidea
B022	Union	2017-07-21T15:40:07	392.3	Ophiuroidea
B022	Union	2017-07-21T15:40:08	392.03	Ophiuroidea
B022	Union	2017-07-21T15:40:09	391.48	Ophiuroidea
B022	Union	2017-07-21T15:40:09	391.48	Ophiuroidea
B022	Union	2017-07-21T15:40:09	391.48	Ophiuroidea
B022	Union	2017-07-21T15:40:10	392.78	Ophiuroidea
B022	Union	2017-07-21T15:40:11	392.17	Ophiuroidea
B022	Union	2017-07-21T15:40:12	392.03	Ophiuroidea
B022	Union	2017-07-21T15:40:13	392.03	Ophiuroidea
B022	Union	2017-07-21T15:40:13	392.03	Ophiuroidea
B022	Union	2017-07-21T15:40:13	392.03	Ophiuroidea
B022	Union	2017-07-21T15:40:14	391.76	Ophiuroidea
B022	Union	2017-07-21T15:40:15	392.37	Ophiuroidea
B022	Union	2017-07-21T15:40:16	393.6	Ophiuroidea
B022	Union	2017-07-21T15:40:17	393.19	Ophiuroidea
B022	Union	2017-07-21T15:40:18	393.19	Ophiuroidea
B022	Union	2017-07-21T15:40:19	393.33	Ophiuroidea
B022	Union	2017-07-21T15:40:20	391.14	Ophiuroidea
B022	Union	2017-07-21T15:40:21	390.8	Ophiuroidea
B022	Union	2017-07-21T15:40:22	391.14	Ophiuroidea
B022	Union	2017-07-21T15:40:23	391.42	Ophiuroidea
B022	Union	2017-07-21T15:40:24	391.42	Ophiuroidea
B022	Union	2017-07-21T15:40:25	391.08	Ophiuroidea
B022	Union	2017-07-21T15:40:26	391.28	Ophiuroidea
B022	Union	2017-07-21T15:40:27	391.28	Ophiuroidea
B022	Union	2017-07-21T15:40:28	390.73	Ophiuroidea
B022	Union	2017-07-21T15:40:29	390.73	Ophiuroidea
B022	Union	2017-07-21T15:40:30	391.62	Ophiuroidea
B022	Union	2017-07-21T15:40:31	391.69	Ophiuroidea
B022	Union	2017-07-21T15:40:32	392.1	Ophiuroidea
B022	Union	2017-07-21T15:40:33	392.37	Ophiuroidea
B022	Union	2017-07-21T15:40:34	391.21	Ophiuroidea
B022	Union	2017-07-21T15:40:35	391.21	Ophiuroidea
B022	Union	2017-07-21T15:40:37	391.89	Ophiuroidea
B022	Union	2017-07-21T15:40:38	392.3	Ophiuroidea
B022	Union	2017-07-21T15:40:39	392.92	Ophiuroidea
B022	Union	2017-07-21T15:40:40	392.92	Ophiuroidea
B022	Union	2017-07-21T15:40:41	392.44	Ophiuroidea
B022	Union	2017-07-21T15:40:42	391.08	Ophiuroidea
B022	Union	2017-07-21T15:40:43	392.03	Ophiuroidea
B022	Union	2017-07-21T15:40:43	392.03	Ophiuroidea
B022	Union	2017-07-21T15:40:44	392.37	Ophiuroidea
B022	Union	2017-07-21T15:40:45	392.37	Ophiuroidea
B022	Union	2017-07-21T15:40:46	391.62	Ophiuroidea
B022	Union	2017-07-21T15:40:47	391.08	Ophiuroidea
B022	Union	2017-07-21T15:40:48	391.62	Ophiuroidea
B022	Union	2017-07-21T15:40:49	391.08	Ophiuroidea
B022	Union	2017-07-21T15:40:50	391.69	Ophiuroidea
B022	Union	2017-07-21T15:40:51	391.69	Ophiuroidea
B022	Union	2017-07-21T15:40:51	391.69	Ophiuroidea
B022	Union	2017-07-21T15:40:51	391.69	Ophiuroidea
B022	Union	2017-07-21T15:40:53	391.48	Ophiuroidea
B022	Union	2017-07-21T15:40:54	391.08	Ophiuroidea
B022	Union	2017-07-21T15:40:55	391.96	Ophiuroidea
B022	Union	2017-07-21T15:40:55	391.96	Ophiuroidea
B022	Union	2017-07-21T15:40:55	391.96	Ophiuroidea
B022	Union	2017-07-21T15:40:56	391.96	Ophiuroidea
B022	Union	2017-07-21T15:40:57	391.08	Ophiuroidea
B022	Union	2017-07-21T15:40:58	391.08	Ophiuroidea
B022	Union	2017-07-21T15:40:59	391.14	Ophiuroidea
B022	Union	2017-07-21T15:41:00	391.14	Ophiuroidea
B022	Union	2017-07-21T15:41:01	391.14	Ophiuroidea
B022	Union	2017-07-21T15:41:02	391.21	Ophiuroidea
B022	Union	2017-07-21T15:41:03	391.83	Ophiuroidea
B022	Union	2017-07-21T15:41:04	392.1	Ophiuroidea
B022	Union	2017-07-21T15:41:05	391.28	Ophiuroidea
B022	Union	2017-07-21T15:41:06	391.55	Ophiuroidea
B022	Union	2017-07-21T15:41:07	391.83	Ophiuroidea
B022	Union	2017-07-21T15:41:08	391.83	Ophiuroidea
B022	Union	2017-07-21T15:41:09	392.78	Ophiuroidea
B022	Union	2017-07-21T15:41:10	391.14	Ophiuroidea
B022	Union	2017-07-21T15:41:11	392.24	Ophiuroidea
B022	Union	2017-07-21T15:41:11	392.24	Ophiuroidea
B022	Union	2017-07-21T15:41:12	392.24	Ophiuroidea
B022	Union	2017-07-21T15:41:13	391.21	Ophiuroidea
B022	Union	2017-07-21T15:41:14	391.76	Ophiuroidea
B022	Union	2017-07-21T15:41:15	391.89	Ophiuroidea
B022	Union	2017-07-21T15:41:16	391.28	Ophiuroidea
B022	Union	2017-07-21T15:41:17	391.76	Ophiuroidea
B022	Union	2017-07-21T15:41:17	391.76	Ophiuroidea
B022	Union	2017-07-21T15:41:18	391.76	Ophiuroidea
B022	Union	2017-07-21T15:41:19	391.89	Ophiuroidea
B022	Union	2017-07-21T15:41:20	391.14	Ophiuroidea
B022	Union	2017-07-21T15:41:20	391.14	Ophiuroidea
B022	Union	2017-07-21T15:41:20	391.14	Ophiuroidea
B022	Union	2017-07-21T15:41:20	391.14	Ophiuroidea
B022	Union	2017-07-21T15:41:21	391.42	Ophiuroidea
B022	Union	2017-07-21T15:41:22	391.62	Ophiuroidea
B022	Union	2017-07-21T15:41:24	391.76	Ophiuroidea
B022	Union	2017-07-21T15:41:25	392.64	Ophiuroidea
B022	Union	2017-07-21T15:41:25	392.64	Ophiuroidea
B022	Union	2017-07-21T15:41:25	392.64	Ophiuroidea
B022	Union	2017-07-21T15:41:26	391.28	Ophiuroidea
B022	Union	2017-07-21T15:41:27	391.28	Ophiuroidea
B022	Union	2017-07-21T15:41:30	390.73	Ophiuroidea
B022	Union	2017-07-21T15:41:31	392.1	Ophiuroidea
B022	Union	2017-07-21T15:41:32	393.19	Ophiuroidea
B022	Union	2017-07-21T15:41:32	393.19	Ophiuroidea
B022	Union	2017-07-21T15:41:33	393.19	Ophiuroidea
B022	Union	2017-07-21T15:41:34	393.19	Ophiuroidea
B022	Union	2017-07-21T15:41:35	392.24	Ophiuroidea
B022	Union	2017-07-21T15:41:36	391.69	Ophiuroidea
B022	Union	2017-07-21T15:41:36	391.69	Ophiuroidea
B022	Union	2017-07-21T15:41:37	390.73	Ophiuroidea
B022	Union	2017-07-21T15:41:38	390.73	Ophiuroidea
B022	Union	2017-07-21T15:41:38	390.73	Ophiuroidea
B022	Union	2017-07-21T15:41:40	390.87	Ophiuroidea
B022	Union	2017-07-21T15:41:41	392.44	Ophiuroidea
B022	Union	2017-07-21T15:41:42	391.08	Ophiuroidea
B022	Union	2017-07-21T15:41:43	390.87	Ophiuroidea
B022	Union	2017-07-21T15:41:43	390.87	Ophiuroidea
B022	Union	2017-07-21T15:41:44	391.28	Ophiuroidea
B022	Union	2017-07-21T15:41:45	391.28	Ophiuroidea
B022	Union	2017-07-21T15:41:45	391.28	Ophiuroidea
B022	Union	2017-07-21T15:41:45	391.28	Ophiuroidea
B022	Union	2017-07-21T15:41:45	391.28	Ophiuroidea
B022	Union	2017-07-21T15:41:47	392.1	Ophiuroidea
B022	Union	2017-07-21T15:41:48	393.46	Ophiuroidea
B022	Union	2017-07-21T15:41:48	393.46	Ophiuroidea
B022	Union	2017-07-21T15:41:49	392.71	Ophiuroidea
B022	Union	2017-07-21T15:41:50	391.89	Ophiuroidea
B022	Union	2017-07-21T15:41:51	391.89	Ophiuroidea
B022	Union	2017-07-21T15:41:51	391.89	Ophiuroidea
B022	Union	2017-07-21T15:41:51	391.89	Ophiuroidea
B022	Union	2017-07-21T15:41:51	391.89	Ophiuroidea
B022	Union	2017-07-21T15:41:51	391.89	Ophiuroidea
B022	Union	2017-07-21T15:41:54	390.94	Ophiuroidea
B022	Union	2017-07-21T15:41:54	390.94	Ophiuroidea
B022	Union	2017-07-21T15:41:54	390.94	Ophiuroidea
B022	Union	2017-07-21T15:41:54	390.94	Ophiuroidea
B022	Union	2017-07-21T15:41:55	392.03	Ophiuroidea
B022	Union	2017-07-21T15:41:56	392.03	Ophiuroidea
B022	Union	2017-07-21T15:41:57	390.73	Ophiuroidea
B022	Union	2017-07-21T15:41:58	390.73	Ophiuroidea
B022	Union	2017-07-21T15:41:59	391.48	Ophiuroidea
B022	Union	2017-07-21T15:42:00	392.1	Ophiuroidea
B022	Union	2017-07-21T15:42:01	392.1	Ophiuroidea
B022	Union	2017-07-21T15:42:02	391.01	Ophiuroidea
B022	Union	2017-07-21T15:42:03	392.44	Ophiuroidea
B022	Union	2017-07-21T15:42:04	392.64	Ophiuroidea
B022	Union	2017-07-21T15:42:05	391.28	Ophiuroidea
B022	Union	2017-07-21T15:42:06	391.55	Ophiuroidea
B022	Union	2017-07-21T15:42:06	391.55	Ophiuroidea
B022	Union	2017-07-21T15:42:06	391.55	Ophiuroidea
B022	Union	2017-07-21T15:42:08	390.73	Ophiuroidea
B022	Union	2017-07-21T15:42:08	390.73	Ophiuroidea
B022	Union	2017-07-21T15:42:10	391.89	Ophiuroidea
B022	Union	2017-07-21T15:42:11	390.87	Ophiuroidea
B022	Union	2017-07-21T15:42:12	390.87	Ophiuroidea
B022	Union	2017-07-21T15:42:13	391.69	Ophiuroidea
B022	Union	2017-07-21T15:42:14	393.12	Ophiuroidea
B022	Union	2017-07-21T15:42:15	392.78	Ophiuroidea
B022	Union	2017-07-21T15:42:16	392.3	Ophiuroidea
B022	Union	2017-07-21T15:42:17	392.17	Ophiuroidea
B022	Union	2017-07-21T15:42:18	392.17	Ophiuroidea
B022	Union	2017-07-21T15:42:19	393.46	Ophiuroidea
B022	Union	2017-07-21T15:42:20	392.51	Ophiuroidea
B022	Union	2017-07-21T15:42:21	392.99	Ophiuroidea
B022	Union	2017-07-21T15:42:22	392.44	Ophiuroidea
B022	Union	2017-07-21T15:42:22	392.44	Ophiuroidea
B022	Union	2017-07-21T15:42:22	392.44	Ophiuroidea
B022	Union	2017-07-21T15:42:23	392.3	Ophiuroidea
B022	Union	2017-07-21T15:42:24	392.3	Ophiuroidea
B022	Union	2017-07-21T15:42:25	391.69	Ophiuroidea
B022	Union	2017-07-21T15:42:26	391.89	Ophiuroidea
B022	Union	2017-07-21T15:42:27	393.87	Ophiuroidea
B022	Union	2017-07-21T15:42:28	394.15	Ophiuroidea
B022	Union	2017-07-21T15:42:29	394.15	Ophiuroidea
B022	Union	2017-07-21T15:42:30	392.64	Ophiuroidea
B022	Union	2017-07-21T15:42:31	393.94	Ophiuroidea
B022	Union	2017-07-21T15:42:32	391.83	Ophiuroidea
B022	Union	2017-07-21T15:42:33	392.3	Ophiuroidea
B022	Union	2017-07-21T15:42:34	393.67	Ophiuroidea
B022	Union	2017-07-21T15:42:35	393.67	Ophiuroidea
B022	Union	2017-07-21T15:42:36	393.94	Ophiuroidea
B022	Union	2017-07-21T15:42:36	393.94	Ophiuroidea
B022	Union	2017-07-21T15:42:36	393.94	Ophiuroidea
B022	Union	2017-07-21T15:42:36	393.94	Ophiuroidea
B022	Union	2017-07-21T15:42:37	393.6	Ophiuroidea
B022	Union	2017-07-21T15:42:38	393.26	Ophiuroidea
B022	Union	2017-07-21T15:42:39	392.78	Ophiuroidea
B022	Union	2017-07-21T15:42:39	392.78	Ophiuroidea
B022	Union	2017-07-21T15:42:40	392.78	Ophiuroidea
B022	Union	2017-07-21T15:42:41	393.05	Ophiuroidea
B022	Union	2017-07-21T15:42:42	393.05	Ophiuroidea
B022	Union	2017-07-21T15:42:43	393.53	Ophiuroidea
B022	Union	2017-07-21T15:42:44	394.08	Ophiuroidea
B022	Union	2017-07-21T15:42:45	394.08	Ophiuroidea
B022	Union	2017-07-21T15:42:46	392.51	Ophiuroidea
B022	Union	2017-07-21T15:42:46	392.51	Ophiuroidea
B022	Union	2017-07-21T15:42:47	393.53	Ophiuroidea
B022	Union	2017-07-21T15:42:48	392.85	Ophiuroidea
B022	Union	2017-07-21T15:42:49	393.53	Ophiuroidea
B022	Union	2017-07-21T15:42:50	394.15	Ophiuroidea
B022	Union	2017-07-21T15:42:51	394.62	Ophiuroidea
B022	Union	2017-07-21T15:42:52	394.62	Ophiuroidea
B022	Union	2017-07-21T15:42:53	393.26	Ophiuroidea
B022	Union	2017-07-21T15:42:54	393.46	Ophiuroidea
B022	Union	2017-07-21T15:42:55	393.12	Ophiuroidea
B022	Union	2017-07-21T15:42:56	393.12	Ophiuroidea
B022	Union	2017-07-21T15:42:57	393.05	Ophiuroidea
B022	Union	2017-07-21T15:42:58	392.44	Ophiuroidea
B022	Union	2017-07-21T15:42:59	393.74	Ophiuroidea
B022	Union	2017-07-21T15:43:00	393.46	Ophiuroidea
B022	Union	2017-07-21T15:43:01	393.94	Ophiuroidea
B022	Union	2017-07-21T15:43:02	393.94	Ophiuroidea
B022	Union	2017-07-21T15:43:02	393.94	Ophiuroidea
B022	Union	2017-07-21T15:43:03	393.4	Ophiuroidea
B022	Union	2017-07-21T15:43:04	393.67	Ophiuroidea
B022	Union	2017-07-21T15:43:05	394.56	Ophiuroidea
B022	Union	2017-07-21T15:43:06	392.99	Ophiuroidea
B022	Union	2017-07-21T15:43:07	392.64	Ophiuroidea
B022	Union	2017-07-21T15:43:08	392.64	Ophiuroidea
B022	Union	2017-07-21T15:43:09	392.37	Ophiuroidea
B022	Union	2017-07-21T15:43:10	392.24	Ophiuroidea
B022	Union	2017-07-21T15:43:11	392.24	Ophiuroidea
B022	Union	2017-07-21T15:43:12	393.8	Ophiuroidea
B022	Union	2017-07-21T15:43:12	393.8	Ophiuroidea
B022	Union	2017-07-21T15:43:12	393.8	Ophiuroidea
B022	Union	2017-07-21T15:43:12	393.8	Ophiuroidea
B022	Union	2017-07-21T15:43:12	393.8	Ophiuroidea
B022	Union	2017-07-21T15:43:12	393.8	Ophiuroidea
B022	Union	2017-07-21T15:43:14	394.42	Ophiuroidea
B022	Union	2017-07-21T15:43:15	393.74	Ophiuroidea
B022	Union	2017-07-21T15:43:16	392.99	Ophiuroidea
B022	Union	2017-07-21T15:43:17	392.3	Ophiuroidea
B022	Union	2017-07-21T15:43:18	392.3	Ophiuroidea
B022	Union	2017-07-21T15:43:19	393.94	Ophiuroidea
B022	Union	2017-07-21T15:43:20	393.46	Ophiuroidea
B022	Union	2017-07-21T15:43:21	394.01	Ophiuroidea
B022	Union	2017-07-21T15:43:21	394.01	Ophiuroidea
B022	Union	2017-07-21T15:43:21	394.01	Ophiuroidea
B022	Union	2017-07-21T15:43:28	394.08	Ophiuroidea
B022	Union	2017-07-21T15:43:29	394.08	Ophiuroidea
B022	Union	2017-07-21T15:43:30	394.56	Ophiuroidea
B022	Union	2017-07-21T15:43:31	393.05	Ophiuroidea
B022	Union	2017-07-21T15:43:32	393.33	Ophiuroidea
B022	Union	2017-07-21T15:43:33	393.19	Ophiuroidea
B022	Union	2017-07-21T15:43:34	393.19	Ophiuroidea
B022	Union	2017-07-21T15:43:35	394.49	Ophiuroidea
B022	Union	2017-07-21T15:43:36	395.31	Ophiuroidea
B022	Union	2017-07-21T15:43:36	395.31	Ophiuroidea
B022	Union	2017-07-21T15:43:36	395.31	Ophiuroidea
B022	Union	2017-07-21T15:43:38	393.4	Ophiuroidea
B022	Union	2017-07-21T15:43:39	393.26	Ophiuroidea
B022	Union	2017-07-21T15:43:40	393.53	Ophiuroidea
B022	Union	2017-07-21T15:43:41	393.53	Ophiuroidea
B022	Union	2017-07-21T15:43:42	394.42	Ophiuroidea
B022	Union	2017-07-21T15:43:42	394.42	Ophiuroidea
B022	Union	2017-07-21T15:43:42	394.42	Ophiuroidea
B022	Union	2017-07-21T15:43:43	394.15	Ophiuroidea
B022	Union	2017-07-21T15:43:44	393.46	Ophiuroidea
B022	Union	2017-07-21T15:43:45	393.46	Ophiuroidea
B022	Union	2017-07-21T15:43:46	393.94	Ophiuroidea
B022	Union	2017-07-21T15:43:47	393.74	Ophiuroidea
B022	Union	2017-07-21T15:43:48	393.33	Ophiuroidea
B022	Union	2017-07-21T15:43:49	394.49	Ophiuroidea
B022	Union	2017-07-21T15:43:49	394.49	Ophiuroidea
B022	Union	2017-07-21T15:43:49	394.49	Ophiuroidea
B022	Union	2017-07-21T15:43:50	394.21	Ophiuroidea
B022	Union	2017-07-21T15:43:51	394.21	Ophiuroidea
B022	Union	2017-07-21T15:43:52	393.67	Ophiuroidea
B022	Union	2017-07-21T15:43:53	393.6	Ophiuroidea
B022	Union	2017-07-21T15:43:54	393.05	Ophiuroidea
B022	Union	2017-07-21T15:43:55	393.46	Ophiuroidea
B022	Union	2017-07-21T15:43:56	393.46	Ophiuroidea
B022	Union	2017-07-21T15:43:57	393.94	Ophiuroidea
B022	Union	2017-07-21T15:43:57	393.94	Ophiuroidea
B022	Union	2017-07-21T15:43:57	393.94	Ophiuroidea
B022	Union	2017-07-21T15:43:58	394.28	Ophiuroidea
B022	Union	2017-07-21T15:44:00	393.6	Ophiuroidea
B022	Union	2017-07-21T15:44:04	394.15	Ophiuroidea
B022	Union	2017-07-21T15:44:05	394.28	Ophiuroidea
B022	Union	2017-07-21T15:44:06	394.56	Ophiuroidea
B022	Union	2017-07-21T15:44:07	394.56	Ophiuroidea
B022	Union	2017-07-21T15:44:08	393.6	Ophiuroidea
B022	Union	2017-07-21T15:44:09	393.87	Ophiuroidea
B022	Union	2017-07-21T15:44:10	394.35	Ophiuroidea
B022	Union	2017-07-21T15:44:11	394.28	Ophiuroidea
B022	Union	2017-07-21T15:44:12	394.08	Ophiuroidea
B022	Union	2017-07-21T15:44:13	394.08	Ophiuroidea
B022	Union	2017-07-21T15:44:14	393.87	Ophiuroidea
B022	Union	2017-07-21T15:44:15	393.19	Ophiuroidea
B022	Union	2017-07-21T15:44:17	393.53	Ophiuroidea
B022	Union	2017-07-21T15:44:17	393.53	Ophiuroidea
B022	Union	2017-07-21T15:44:17	393.53	Ophiuroidea
B022	Union	2017-07-21T15:44:17	393.53	Ophiuroidea
B022	Union	2017-07-21T15:44:18	393.53	Ophiuroidea
B022	Union	2017-07-21T15:44:19	394.62	Ophiuroidea
B022	Union	2017-07-21T15:44:20	393.33	Ophiuroidea
B022	Union	2017-07-21T15:44:20	393.33	Ophiuroidea
B022	Union	2017-07-21T15:44:21	394.83	Ophiuroidea
B022	Union	2017-07-21T15:44:22	394.15	Ophiuroidea
B022	Union	2017-07-21T15:44:23	394.35	Ophiuroidea
B022	Union	2017-07-21T15:44:23	394.35	Ophiuroidea
B022	Union	2017-07-21T15:44:23	394.35	Ophiuroidea
B022	Union	2017-07-21T15:44:23	394.35	Ophiuroidea
B022	Union	2017-07-21T15:44:25	393.53	Ophiuroidea
B022	Union	2017-07-21T15:44:26	393.53	Ophiuroidea
B022	Union	2017-07-21T15:44:27	394.49	Ophiuroidea
B022	Union	2017-07-21T15:44:28	393.67	Ophiuroidea
B022	Union	2017-07-21T15:44:29	393.67	Ophiuroidea
B022	Union	2017-07-21T15:44:30	395.78	Ophiuroidea
B022	Union	2017-07-21T15:44:31	394.97	Ophiuroidea
B022	Union	2017-07-21T15:44:32	393.67	Ophiuroidea
B022	Union	2017-07-21T15:44:32	393.67	Ophiuroidea
B022	Union	2017-07-21T15:44:32	393.67	Ophiuroidea
B022	Union	2017-07-21T15:44:33	394.49	Ophiuroidea
B022	Union	2017-07-21T15:44:34	394.35	Ophiuroidea
B022	Union	2017-07-21T15:44:35	394.35	Ophiuroidea
B022	Union	2017-07-21T15:44:36	395.03	Ophiuroidea
B022	Union	2017-07-21T15:44:37	394.42	Ophiuroidea
B022	Union	2017-07-21T15:44:38	396.13	Ophiuroidea
B022	Union	2017-07-21T15:44:39	395.31	Ophiuroidea
B022	Union	2017-07-21T15:44:39	395.31	Ophiuroidea
B022	Union	2017-07-21T15:44:42	394.56	Ophiuroidea
B022	Union	2017-07-21T15:44:43	395.1	Ophiuroidea
B022	Union	2017-07-21T15:44:44	394.97	Ophiuroidea
B022	Union	2017-07-21T15:44:44	394.97	Ophiuroidea
B022	Union	2017-07-21T15:44:44	394.97	Ophiuroidea
B022	Union	2017-07-21T15:44:46	394.49	Ophiuroidea
B022	Union	2017-07-21T15:44:46	394.49	Ophiuroidea
B022	Union	2017-07-21T15:44:47	394.69	Ophiuroidea
B022	Union	2017-07-21T15:44:47	394.69	Ophiuroidea
B022	Union	2017-07-21T15:44:47	394.69	Ophiuroidea
B022	Union	2017-07-21T15:44:49	394.69	Ophiuroidea
B022	Union	2017-07-21T15:44:50	395.03	Ophiuroidea
B022	Union	2017-07-21T15:44:51	395.03	Ophiuroidea
B022	Union	2017-07-21T15:44:52	394.49	Ophiuroidea
B022	Union	2017-07-21T15:44:53	394.49	Ophiuroidea
B022	Union	2017-07-21T15:44:53	394.49	Ophiuroidea
B022	Union	2017-07-21T15:44:53	394.49	Ophiuroidea
B022	Union	2017-07-21T15:44:54	394.62	Ophiuroidea
B022	Union	2017-07-21T15:44:55	395.31	Ophiuroidea
B022	Union	2017-07-21T15:44:56	394.97	Ophiuroidea
B022	Union	2017-07-21T15:44:57	394.97	Ophiuroidea
B022	Union	2017-07-21T15:44:58	395.78	Ophiuroidea
B022	Union	2017-07-21T15:44:59	394.9	Ophiuroidea
B022	Union	2017-07-21T15:44:59	394.9	Ophiuroidea
B022	Union	2017-07-21T15:44:59	394.9	Ophiuroidea
B022	Union	2017-07-21T15:45:00	395.24	Ophiuroidea
B022	Union	2017-07-21T15:45:01	396.67	Ophiuroidea
B022	Union	2017-07-21T15:45:02	396.67	Ophiuroidea
B022	Union	2017-07-21T15:45:03	397.22	Ophiuroidea
B022	Union	2017-07-21T15:45:04	397.01	Ophiuroidea
B022	Union	2017-07-21T15:45:05	396.26	Ophiuroidea
B022	Union	2017-07-21T15:45:05	396.26	Ophiuroidea
B022	Union	2017-07-21T15:45:05	396.26	Ophiuroidea
B022	Union	2017-07-21T15:45:05	396.26	Ophiuroidea
B022	Union	2017-07-21T15:45:06	395.85	Ophiuroidea
B022	Union	2017-07-21T15:45:06	395.85	Ophiuroidea
B022	Union	2017-07-21T15:45:06	395.85	Ophiuroidea
B022	Union	2017-07-21T15:45:06	395.85	Ophiuroidea
B022	Union	2017-07-21T15:45:08	395.72	Ophiuroidea
B022	Union	2017-07-21T15:45:09	395.72	Ophiuroidea
B022	Union	2017-07-21T15:45:10	396.67	Ophiuroidea
B022	Union	2017-07-21T15:45:11	396.53	Ophiuroidea
B022	Union	2017-07-21T15:45:12	395.1	Ophiuroidea
B022	Union	2017-07-21T15:45:13	395.1	Ophiuroidea
B022	Union	2017-07-21T15:45:14	395.58	Ophiuroidea
B022	Union	2017-07-21T15:45:15	395.92	Ophiuroidea
B022	Union	2017-07-21T15:45:16	394.56	Ophiuroidea
B022	Union	2017-07-21T15:45:17	396.06	Ophiuroidea
B022	Union	2017-07-21T15:45:17	396.06	Ophiuroidea
B022	Union	2017-07-21T15:45:17	396.06	Ophiuroidea
B022	Union	2017-07-21T15:45:18	394.76	Ophiuroidea
B022	Union	2017-07-21T15:45:18	394.76	Ophiuroidea
B022	Union	2017-07-21T15:45:19	394.76	Ophiuroidea
B022	Union	2017-07-21T15:45:20	394.69	Ophiuroidea
B022	Union	2017-07-21T15:45:21	394.9	Ophiuroidea
B022	Union	2017-07-21T15:45:22	395.72	Ophiuroidea
B022	Union	2017-07-21T15:45:23	396.53	Ophiuroidea
B022	Union	2017-07-21T15:45:24	396.53	Ophiuroidea
B022	Union	2017-07-21T15:45:25	397.76	Ophiuroidea
B022	Union	2017-07-21T15:45:26	396.67	Ophiuroidea
B022	Union	2017-07-21T15:45:27	396.47	Ophiuroidea
B022	Union	2017-07-21T15:45:28	396.81	Ophiuroidea
B022	Union	2017-07-21T15:45:29	396.81	Ophiuroidea
B022	Union	2017-07-21T15:45:30	397.83	Ophiuroidea
B022	Union	2017-07-21T15:45:31	396.53	Ophiuroidea
B022	Union	2017-07-21T15:45:32	396.26	Ophiuroidea
B022	Union	2017-07-21T15:45:33	396.4	Ophiuroidea
B022	Union	2017-07-21T15:45:34	397.22	Ophiuroidea
B022	Union	2017-07-21T15:45:35	397.22	Ophiuroidea
B022	Union	2017-07-21T15:45:36	396.88	Ophiuroidea
B022	Union	2017-07-21T15:45:37	397.9	Ophiuroidea
B022	Union	2017-07-21T15:45:38	397.01	Ophiuroidea
B022	Union	2017-07-21T15:45:39	397.49	Ophiuroidea
B022	Union	2017-07-21T15:45:40	397.08	Ophiuroidea
B022	Union	2017-07-21T15:45:41	397.08	Ophiuroidea
B022	Union	2017-07-21T15:45:42	396.33	Ophiuroidea
B022	Union	2017-07-21T15:45:43	396.74	Ophiuroidea
B022	Union	2017-07-21T15:45:44	397.08	Ophiuroidea
B022	Union	2017-07-21T15:45:45	397.08	Ophiuroidea
B022	Union	2017-07-21T15:45:45	397.08	Ophiuroidea
B022	Union	2017-07-21T15:45:46	397.42	Ophiuroidea
B022	Union	2017-07-21T15:45:47	396.53	Ophiuroidea
B022	Union	2017-07-21T15:45:48	396.19	Ophiuroidea
B022	Union	2017-07-21T15:45:49	396.81	Ophiuroidea
B022	Union	2017-07-21T15:45:50	396.19	Ophiuroidea
B022	Union	2017-07-21T15:45:51	396.19	Ophiuroidea
B022	Union	2017-07-21T15:45:52	397.08	Ophiuroidea
B022	Union	2017-07-21T15:45:53	397.29	Ophiuroidea
B022	Union	2017-07-21T15:45:55	395.78	Ophiuroidea
B022	Union	2017-07-21T15:45:56	395.92	Ophiuroidea
B022	Union	2017-07-21T15:45:57	395.92	Ophiuroidea
B022	Union	2017-07-21T15:45:58	396.13	Ophiuroidea
B022	Union	2017-07-21T15:45:59	396.81	Ophiuroidea
B022	Union	2017-07-21T15:46:00	396.53	Ophiuroidea
B022	Union	2017-07-21T15:46:01	396.26	Ophiuroidea
B022	Union	2017-07-21T15:46:02	396.26	Ophiuroidea
B022	Union	2017-07-21T15:46:03	396.67	Ophiuroidea
B022	Union	2017-07-21T15:46:04	396.26	Ophiuroidea
B022	Union	2017-07-21T15:46:04	396.26	Ophiuroidea
B022	Union	2017-07-21T15:46:05	396.81	Ophiuroidea
B022	Union	2017-07-21T15:46:06	396.94	Ophiuroidea
B022	Union	2017-07-21T15:46:06	396.94	Ophiuroidea
B022	Union	2017-07-21T15:46:06	396.94	Ophiuroidea
B022	Union	2017-07-21T15:46:06	396.94	Ophiuroidea
B022	Union	2017-07-21T15:46:06	396.94	Ophiuroidea
B022	Union	2017-07-21T15:46:07	396.94	Ophiuroidea
B022	Union	2017-07-21T15:46:08	396.74	Ophiuroidea
B022	Union	2017-07-21T15:46:09	397.15	Ophiuroidea
B022	Union	2017-07-21T15:46:09	397.15	Ophiuroidea
B022	Union	2017-07-21T15:46:09	397.15	Ophiuroidea
B022	Union	2017-07-21T15:46:10	397.15	Ophiuroidea
B022	Union	2017-07-21T15:46:11	396.6	Ophiuroidea
B022	Union	2017-07-21T15:46:12	396.33	Ophiuroidea
B022	Union	2017-07-21T15:46:13	396.33	Ophiuroidea
B022	Union	2017-07-21T15:46:14	396.6	Ophiuroidea
B022	Union	2017-07-21T15:46:15	395.92	Ophiuroidea
B022	Union	2017-07-21T15:46:16	395.99	Ophiuroidea
B022	Union	2017-07-21T15:46:16	395.99	Ophiuroidea
B022	Union	2017-07-21T15:46:16	395.99	Ophiuroidea
B022	Union	2017-07-21T15:46:16	395.99	Ophiuroidea
B022	Union	2017-07-21T15:46:18	396.33	Ophiuroidea
B022	Union	2017-07-21T15:46:19	396.33	Ophiuroidea
B022	Union	2017-07-21T15:46:20	397.63	Ophiuroidea
B022	Union	2017-07-21T15:46:21	397.35	Ophiuroidea
B022	Union	2017-07-21T15:46:22	396.26	Ophiuroidea
B022	Union	2017-07-21T15:46:23	397.01	Ophiuroidea
B022	Union	2017-07-21T15:46:24	397.01	Ophiuroidea
B022	Union	2017-07-21T15:46:25	396.53	Ophiuroidea
B022	Union	2017-07-21T15:46:26	396.88	Ophiuroidea
B022	Union	2017-07-21T15:46:27	397.01	Ophiuroidea
B022	Union	2017-07-21T15:46:28	397.97	Ophiuroidea
B022	Union	2017-07-21T15:46:29	397.49	Ophiuroidea
B022	Union	2017-07-21T15:46:29	397.49	Ophiuroidea
B022	Union	2017-07-21T15:46:29	397.49	Ophiuroidea
B022	Union	2017-07-21T15:46:29	397.49	Ophiuroidea
B022	Union	2017-07-21T15:46:29	397.49	Ophiuroidea
B022	Union	2017-07-21T15:46:29	397.49	Ophiuroidea
B022	Union	2017-07-21T15:46:29	397.49	Ophiuroidea
B022	Union	2017-07-21T15:46:29	397.49	Ophiuroidea
B022	Union	2017-07-21T15:46:30	397.49	Ophiuroidea
B022	Union	2017-07-21T15:46:31	396.4	Ophiuroidea
B022	Union	2017-07-21T15:46:31	396.4	Ophiuroidea
B022	Union	2017-07-21T15:46:31	396.4	Ophiuroidea
B022	Union	2017-07-21T15:46:31	396.4	Ophiuroidea
B022	Union	2017-07-21T15:46:31	396.4	Ophiuroidea
B022	Union	2017-07-21T15:46:32	396.13	Ophiuroidea
B022	Union	2017-07-21T15:46:33	396.6	Ophiuroidea
B022	Union	2017-07-21T15:46:34	396.53	Ophiuroidea
B022	Union	2017-07-21T15:46:35	396.53	Ophiuroidea
B022	Union	2017-07-21T15:46:36	396.94	Ophiuroidea
B022	Union	2017-07-21T15:46:37	397.35	Ophiuroidea
B022	Union	2017-07-21T15:46:38	397.42	Ophiuroidea
B022	Union	2017-07-21T15:46:39	397.56	Ophiuroidea
B022	Union	2017-07-21T15:46:40	397.29	Ophiuroidea
B022	Union	2017-07-21T15:46:41	397.29	Ophiuroidea
B022	Union	2017-07-21T15:46:42	396.67	Ophiuroidea
B022	Union	2017-07-21T15:46:43	397.29	Ophiuroidea
B022	Union	2017-07-21T15:46:44	395.85	Ophiuroidea
B022	Union	2017-07-21T15:46:45	397.22	Ophiuroidea
B022	Union	2017-07-21T15:46:46	397.22	Ophiuroidea
B022	Union	2017-07-21T15:46:47	397.42	Ophiuroidea
B022	Union	2017-07-21T15:46:48	397.97	Ophiuroidea
B022	Union	2017-07-21T15:46:49	396.94	Ophiuroidea
B022	Union	2017-07-21T15:46:50	397.22	Ophiuroidea
B022	Union	2017-07-21T15:46:51	397.42	Ophiuroidea
B022	Union	2017-07-21T15:46:52	397.42	Ophiuroidea
B022	Union	2017-07-21T15:46:53	397.97	Ophiuroidea
B022	Union	2017-07-21T15:46:54	398.45	Ophiuroidea
B022	Union	2017-07-21T15:46:55	397.35	Ophiuroidea
B022	Union	2017-07-21T15:46:56	397.35	Ophiuroidea
B022	Union	2017-07-21T15:46:57	398.17	Ophiuroidea
B022	Union	2017-07-21T15:46:58	398.24	Ophiuroidea
B022	Union	2017-07-21T15:46:58	398.24	Ophiuroidea
B022	Union	2017-07-21T15:46:58	398.24	Ophiuroidea
B022	Union	2017-07-21T15:46:59	399.33	Ophiuroidea
B022	Union	2017-07-21T15:47:00	398.31	Ophiuroidea
B022	Union	2017-07-21T15:47:01	398.04	Ophiuroidea
B022	Union	2017-07-21T15:47:01	398.04	Ophiuroidea
B022	Union	2017-07-21T15:47:01	398.04	Ophiuroidea
B022	Union	2017-07-21T15:47:01	398.04	Ophiuroidea
B022	Union	2017-07-21T15:47:02	398.04	Ophiuroidea
B022	Union	2017-07-21T15:47:03	398.24	Ophiuroidea
B022	Union	2017-07-21T15:47:04	398.79	Ophiuroidea
B022	Union	2017-07-21T15:47:05	399.47	Ophiuroidea
B022	Union	2017-07-21T15:47:06	399.2	Ophiuroidea
B022	Union	2017-07-21T15:47:07	398.31	Ophiuroidea
B022	Union	2017-07-21T15:47:08	398.31	Ophiuroidea
B022	Union	2017-07-21T15:47:09	398.17	Ophiuroidea
B022	Union	2017-07-21T15:47:10	398.58	Ophiuroidea
B022	Union	2017-07-21T15:47:11	399.54	Ophiuroidea
B022	Union	2017-07-21T15:47:12	400.36	Ophiuroidea
B022	Union	2017-07-21T15:47:13	400.36	Ophiuroidea
B022	Union	2017-07-21T15:47:14	399.54	Ophiuroidea
B022	Union	2017-07-21T15:47:15	399.06	Ophiuroidea
B022	Union	2017-07-21T15:47:16	398.72	Ophiuroidea
B022	Union	2017-07-21T15:47:17	400.42	Ophiuroidea
B022	Union	2017-07-21T15:47:18	400.42	Ophiuroidea
B022	Union	2017-07-21T15:47:19	400.02	Ophiuroidea
B022	Union	2017-07-21T15:47:20	398.99	Ophiuroidea
B022	Union	2017-07-21T15:47:21	400.02	Ophiuroidea
B022	Union	2017-07-21T15:47:22	399.26	Ophiuroidea
B022	Union	2017-07-21T15:47:23	399.67	Ophiuroidea
B022	Union	2017-07-21T15:47:24	399.67	Ophiuroidea
B022	Union	2017-07-21T15:47:25	400.29	Ophiuroidea
B022	Union	2017-07-21T15:47:26	399.95	Ophiuroidea
B022	Union	2017-07-21T15:47:27	399.95	Ophiuroidea
B022	Union	2017-07-21T15:47:28	399.2	Ophiuroidea
B022	Union	2017-07-21T15:47:29	399.33	Ophiuroidea
B022	Union	2017-07-21T15:47:30	399.33	Ophiuroidea
B022	Union	2017-07-21T15:47:31	398.79	Ophiuroidea
B022	Union	2017-07-21T15:47:31	398.79	Ophiuroidea
B022	Union	2017-07-21T15:47:31	398.79	Ophiuroidea
B022	Union	2017-07-21T15:47:32	399.81	Ophiuroidea
B022	Union	2017-07-21T15:47:33	398.79	Ophiuroidea
B022	Union	2017-07-21T15:47:34	400.02	Ophiuroidea
B022	Union	2017-07-21T15:47:35	400.02	Ophiuroidea
B022	Union	2017-07-21T15:47:36	401.04	Ophiuroidea
B022	Union	2017-07-21T15:47:37	399.81	Ophiuroidea
B022	Union	2017-07-21T15:47:38	401.04	Ophiuroidea
B022	Union	2017-07-21T15:47:38	401.04	Ophiuroidea
B022	Union	2017-07-21T15:47:39	401.45	Ophiuroidea
B022	Union	2017-07-21T15:47:40	401.11	Ophiuroidea
B022	Union	2017-07-21T15:47:41	401.11	Ophiuroidea
B022	Union	2017-07-21T15:47:42	400.9	Ophiuroidea
B022	Union	2017-07-21T15:47:43	400.63	Ophiuroidea
B022	Union	2017-07-21T15:47:44	400.83	Ophiuroidea
B022	Union	2017-07-21T15:47:45	400.15	Ophiuroidea
B022	Union	2017-07-21T15:47:46	400.15	Ophiuroidea
B022	Union	2017-07-21T15:47:47	402.2	Ophiuroidea
B022	Union	2017-07-21T15:47:48	400.9	Ophiuroidea
B022	Union	2017-07-21T15:47:48	400.9	Ophiuroidea
B022	Union	2017-07-21T15:47:48	400.9	Ophiuroidea
B022	Union	2017-07-21T15:47:49	401.65	Ophiuroidea
B022	Union	2017-07-21T15:47:50	401.65	Ophiuroidea
B022	Union	2017-07-21T15:47:51	400.7	Ophiuroidea
B022	Union	2017-07-21T15:47:51	400.7	Ophiuroidea
B022	Union	2017-07-21T15:47:52	400.7	Ophiuroidea
B022	Union	2017-07-21T15:47:53	400.22	Ophiuroidea
B022	Union	2017-07-21T15:47:53	400.22	Ophiuroidea
B022	Union	2017-07-21T15:47:53	400.22	Ophiuroidea
B022	Union	2017-07-21T15:47:54	399.74	Ophiuroidea
B022	Union	2017-07-21T15:47:55	400.36	Ophiuroidea
B022	Union	2017-07-21T15:47:56	400.36	Ophiuroidea
B022	Union	2017-07-21T15:47:57	401.11	Ophiuroidea
B022	Union	2017-07-21T15:47:58	401.18	Ophiuroidea
B022	Union	2017-07-21T15:47:59	401.65	Ophiuroidea
B022	Union	2017-07-21T15:48:00	400.29	Ophiuroidea
B022	Union	2017-07-21T15:48:01	400.22	Ophiuroidea
B022	Union	2017-07-21T15:48:02	399.95	Ophiuroidea
B022	Union	2017-07-21T15:48:03	399.95	Ophiuroidea
B022	Union	2017-07-21T15:48:04	401.86	Ophiuroidea
B022	Union	2017-07-21T15:48:05	401.58	Ophiuroidea
B022	Union	2017-07-21T15:48:05	401.58	Ophiuroidea
B022	Union	2017-07-21T15:48:06	402.13	Ophiuroidea
B022	Union	2017-07-21T15:48:06	402.13	Ophiuroidea
B022	Union	2017-07-21T15:48:06	402.13	Ophiuroidea
B022	Union	2017-07-21T15:48:08	400.63	Ophiuroidea
B022	Union	2017-07-21T15:48:09	400.77	Ophiuroidea
B022	Union	2017-07-21T15:48:10	401.93	Ophiuroidea
B022	Union	2017-07-21T15:48:10	401.93	Ophiuroidea
B022	Union	2017-07-21T15:48:11	401.04	Ophiuroidea
B022	Union	2017-07-21T15:48:12	400.22	Ophiuroidea
B022	Union	2017-07-21T15:48:13	400.22	Ophiuroidea
B022	Union	2017-07-21T15:48:14	401.58	Ophiuroidea
B022	Union	2017-07-21T15:48:15	400.63	Ophiuroidea
B022	Union	2017-07-21T15:48:15	400.63	Ophiuroidea
B022	Union	2017-07-21T15:48:15	400.63	Ophiuroidea
B022	Union	2017-07-21T15:48:15	400.63	Ophiuroidea
B022	Union	2017-07-21T15:48:16	401.31	Ophiuroidea
B022	Union	2017-07-21T15:48:17	400.56	Ophiuroidea
B022	Union	2017-07-21T15:48:18	400.9	Ophiuroidea
B022	Union	2017-07-21T15:48:19	400.9	Ophiuroidea
B022	Union	2017-07-21T15:48:20	401.45	Ophiuroidea
B022	Union	2017-07-21T15:48:21	401.45	Ophiuroidea
B022	Union	2017-07-21T15:48:22	401.18	Ophiuroidea
B022	Union	2017-07-21T15:48:23	401.72	Ophiuroidea
B022	Union	2017-07-21T15:48:23	401.72	Ophiuroidea
B022	Union	2017-07-21T15:48:23	401.72	Ophiuroidea
B022	Union	2017-07-21T15:48:23	401.72	Ophiuroidea
B022	Union	2017-07-21T15:48:24	400.97	Ophiuroidea
B022	Union	2017-07-21T15:48:25	400.97	Ophiuroidea
B022	Union	2017-07-21T15:48:26	401.31	Ophiuroidea
B022	Union	2017-07-21T15:48:27	401.58	Ophiuroidea
B022	Union	2017-07-21T15:48:28	400.97	Ophiuroidea
B022	Union	2017-07-21T15:48:29	400.97	Ophiuroidea
B022	Union	2017-07-21T15:48:29	400.97	Ophiuroidea
B022	Union	2017-07-21T15:48:29	400.97	Ophiuroidea
B022	Union	2017-07-21T15:48:29	400.97	Ophiuroidea
B022	Union	2017-07-21T15:48:29	400.97	Ophiuroidea
B022	Union	2017-07-21T15:48:30	400.56	Ophiuroidea
B022	Union	2017-07-21T15:48:31	402.2	Ophiuroidea
B022	Union	2017-07-21T15:48:32	400.42	Ophiuroidea
B022	Union	2017-07-21T15:48:32	400.42	Ophiuroidea
B022	Union	2017-07-21T15:48:32	400.42	Ophiuroidea
B022	Union	2017-07-21T15:48:32	400.42	Ophiuroidea
B022	Union	2017-07-21T15:48:33	400.49	Ophiuroidea
B022	Union	2017-07-21T15:48:34	401.11	Ophiuroidea
B022	Union	2017-07-21T15:48:35	400.56	Ophiuroidea
B022	Union	2017-07-21T15:48:36	400.56	Ophiuroidea
B022	Union	2017-07-21T15:48:37	400.36	Ophiuroidea
B022	Union	2017-07-21T15:48:37	400.36	Ophiuroidea
B022	Union	2017-07-21T15:48:37	400.36	Ophiuroidea
B022	Union	2017-07-21T15:48:38	400.49	Ophiuroidea
B022	Union	2017-07-21T15:48:39	401.93	Ophiuroidea
B022	Union	2017-07-21T15:48:40	402.61	Ophiuroidea
B022	Union	2017-07-21T15:48:41	402.61	Ophiuroidea
B022	Union	2017-07-21T15:48:42	401.99	Ophiuroidea
B022	Union	2017-07-21T15:48:42	401.99	Ophiuroidea
B022	Union	2017-07-21T15:48:43	400.97	Ophiuroidea
B022	Union	2017-07-21T15:48:44	401.18	Ophiuroidea
B022	Union	2017-07-21T15:48:44	401.18	Ophiuroidea
B022	Union	2017-07-21T15:48:45	401.65	Ophiuroidea
B022	Union	2017-07-21T15:48:46	401.65	Ophiuroidea
B022	Union	2017-07-21T15:48:46	401.65	Ophiuroidea
B022	Union	2017-07-21T15:48:47	402.13	Ophiuroidea
[truncated: 24,701 more rows]

## Sheet: Bubblegum coral
The depth distribution data for the bubblegum coral, Paragorgia cf jamesi, derived from benthic visual survey video collected during BOOTS dives on the 2017 DFO expedition to Union, Dellwood, Unnamed (UN) 16, and UN 18 seamounts; where each record denotes the occurence of an individual coral.
DiveName	Seamount	DateTime	Depth_m	SpeciesName
B022	Union	2017-07-21T15:23:55	387.94	Paragorgia cf jamesi
B022	Union	2017-07-21T15:23:55	387.94	Paragorgia cf jamesi
B022	Union	2017-07-21T15:23:55	387.94	Paragorgia cf jamesi
B022	Union	2017-07-21T15:23:55	387.94	Paragorgia cf jamesi
B022	Union	2017-07-21T15:23:55	387.94	Paragorgia cf jamesi
B022	Union	2017-07-21T15:24:14	385.62	Paragorgia cf jamesi
B022	Union	2017-07-21T15:24:19	387.19	Paragorgia cf jamesi
B022	Union	2017-07-21T15:24:34	385.55	Paragorgia cf jamesi
B022	Union	2017-07-21T15:25:11	384.86	Paragorgia cf jamesi
B022	Union	2017-07-21T15:25:11	384.86	Paragorgia cf jamesi
B022	Union	2017-07-21T15:25:39	383.84	Paragorgia cf jamesi
B022	Union	2017-07-21T15:26:02	383.91	Paragorgia cf jamesi
B022	Union	2017-07-21T15:26:19	384.39	Paragorgia cf jamesi
B022	Union	2017-07-21T15:26:19	384.39	Paragorgia cf jamesi
B022	Union	2017-07-21T15:26:59	383.91	Paragorgia cf jamesi
B022	Union	2017-07-21T15:28:23	379.81	Paragorgia cf jamesi
B022	Union	2017-07-21T15:31:31	372.58	Paragorgia cf jamesi
B022	Union	2017-07-21T15:31:56	373.4	Paragorgia cf jamesi
B022	Union	2017-07-21T15:35:46	385.55	Paragorgia cf jamesi
B022	Union	2017-07-21T15:35:46	385.55	Paragorgia cf jamesi
B022	Union	2017-07-21T15:36:04	386.57	Paragorgia cf jamesi
B022	Union	2017-07-21T15:36:04	386.57	Paragorgia cf jamesi
B022	Union	2017-07-21T15:36:04	386.57	Paragorgia cf jamesi
B022	Union	2017-07-21T15:37:07	389.85	Paragorgia cf jamesi
B022	Union	2017-07-21T15:37:18	389.51	Paragorgia cf jamesi
B022	Union	2017-07-21T15:37:18	389.51	Paragorgia cf jamesi
B022	Union	2017-07-21T15:37:35	388.96	Paragorgia cf jamesi
B022	Union	2017-07-21T15:37:52	388.96	Paragorgia cf jamesi
B022	Union	2017-07-21T15:37:52	388.96	Paragorgia cf jamesi
B022	Union	2017-07-21T15:37:52	388.96	Paragorgia cf jamesi
B022	Union	2017-07-21T15:37:59	389.23	Paragorgia cf jamesi
B022	Union	2017-07-21T15:38:15	389.44	Paragorgia cf jamesi
B022	Union	2017-07-21T15:38:15	389.44	Paragorgia cf jamesi
B022	Union	2017-07-21T15:38:15	389.44	Paragorgia cf jamesi
B022	Union	2017-07-21T15:38:15	389.44	Paragorgia cf jamesi
B022	Union	2017-07-21T15:38:42	391.28	Paragorgia cf jamesi
B022	Union	2017-07-21T15:39:26	392.64	Paragorgia cf jamesi
B022	Union	2017-07-21T15:39:46	391.55	Paragorgia cf jamesi
B022	Union	2017-07-21T15:40:09	391.48	Paragorgia cf jamesi
B022	Union	2017-07-21T15:40:55	391.96	Paragorgia cf jamesi
B022	Union	2017-07-21T15:40:55	391.96	Paragorgia cf jamesi
B022	Union	2017-07-21T15:41:36	391.69	Paragorgia cf jamesi
B022	Union	2017-07-21T15:41:45	391.28	Paragorgia cf jamesi
B022	Union	2017-07-21T15:41:54	390.94	Paragorgia cf jamesi
B022	Union	2017-07-21T15:41:54	390.94	Paragorgia cf jamesi
B022	Union	2017-07-21T15:42:53	393.26	Paragorgia cf jamesi
B022	Union	2017-07-21T15:43:21	394.01	Paragorgia cf jamesi
B022	Union	2017-07-21T15:43:21	394.01	Paragorgia cf jamesi
B022	Union	2017-07-21T15:44:17	393.53	Paragorgia cf jamesi
B022	Union	2017-07-21T15:44:17	393.53	Paragorgia cf jamesi
B022	Union	2017-07-21T15:44:17	393.53	Paragorgia cf jamesi
B022	Union	2017-07-21T15:44:23	394.35	Paragorgia cf jamesi
B022	Union	2017-07-21T15:44:23	394.35	Paragorgia cf jamesi
B022	Union	2017-07-21T15:44:23	394.35	Paragorgia cf jamesi
B022	Union	2017-07-21T15:44:47	394.69	Paragorgia cf jamesi
B022	Union	2017-07-21T15:44:47	394.69	Paragorgia cf jamesi
B022	Union	2017-07-21T15:44:47	394.69	Paragorgia cf jamesi
B022	Union	2017-07-21T15:44:59	394.9	Paragorgia cf jamesi
B022	Union	2017-07-21T15:44:59	394.9	Paragorgia cf jamesi
B022	Union	2017-07-21T15:45:06	395.85	Paragorgia cf jamesi
B022	Union	2017-07-21T15:45:18	394.76	Paragorgia cf jamesi
B022	Union	2017-07-21T15:46:06	396.94	Paragorgia cf jamesi
B022	Union	2017-07-21T15:46:06	396.94	Paragorgia cf jamesi
B022	Union	2017-07-21T15:46:06	396.94	Paragorgia cf jamesi
B022	Union	2017-07-21T15:46:06	396.94	Paragorgia cf jamesi
B022	Union	2017-07-21T15:46:09	397.15	Paragorgia cf jamesi
B022	Union	2017-07-21T15:46:09	397.15	Paragorgia cf jamesi
B022	Union	2017-07-21T15:46:09	397.15	Paragorgia cf jamesi
B022	Union	2017-07-21T15:46:16	395.99	Paragorgia cf jamesi
B022	Union	2017-07-21T15:46:29	397.49	Paragorgia cf jamesi
B022	Union	2017-07-21T15:46:29	397.49	Paragorgia cf jamesi
B022	Union	2017-07-21T15:46:31	396.4	Paragorgia cf jamesi
B022	Union	2017-07-21T15:46:31	396.4	Paragorgia cf jamesi
B022	Union	2017-07-21T15:47:01	398.04	Paragorgia cf jamesi
B022	Union	2017-07-21T15:47:01	398.04	Paragorgia cf jamesi
B022	Union	2017-07-21T15:47:31	398.79	Paragorgia cf jamesi
B022	Union	2017-07-21T15:47:51	400.7	Paragorgia cf jamesi
B022	Union	2017-07-21T15:48:05	401.58	Paragorgia cf jamesi
B022	Union	2017-07-21T15:48:15	400.63	Paragorgia cf jamesi
B022	Union	2017-07-21T15:48:29	400.97	Paragorgia cf jamesi
B022	Union	2017-07-21T15:48:53	401.93	Paragorgia cf jamesi
B022	Union	2017-07-21T15:48:53	401.93	Paragorgia cf jamesi
B022	Union	2017-07-21T15:48:57	401.72	Paragorgia cf jamesi
B022	Union	2017-07-21T15:49:11	401.11	Paragorgia cf jamesi
B022	Union	2017-07-21T15:49:19	402.06	Paragorgia cf jamesi
B022	Union	2017-07-21T15:49:19	402.06	Paragorgia cf jamesi
B022	Union	2017-07-21T15:49:19	402.06	Paragorgia cf jamesi
B022	Union	2017-07-21T15:49:33	403.09	Paragorgia cf jamesi
B022	Union	2017-07-21T15:49:42	403.22	Paragorgia cf jamesi
B022	Union	2017-07-21T15:49:50	402.27	Paragorgia cf jamesi
B022	Union	2017-07-21T15:50:03	402.34	Paragorgia cf jamesi
B022	Union	2017-07-21T15:50:03	402.34	Paragorgia cf jamesi
B022	Union	2017-07-21T15:50:11	403.36	Paragorgia cf jamesi
B022	Union	2017-07-21T15:50:18	403.84	Paragorgia cf jamesi
B022	Union	2017-07-21T15:50:23	403.22	Paragorgia cf jamesi
B022	Union	2017-07-21T15:50:23	403.22	Paragorgia cf jamesi
B022	Union	2017-07-21T15:50:37	404.45	Paragorgia cf jamesi
B022	Union	2017-07-21T15:50:39	402.68	Paragorgia cf jamesi
B022	Union	2017-07-21T15:50:51	404.04	Paragorgia cf jamesi
B022	Union	2017-07-21T15:50:59	402.47	Paragorgia cf jamesi
B022	Union	2017-07-21T15:50:59	402.47	Paragorgia cf jamesi
B022	Union	2017-07-21T15:51:06	403.77	Paragorgia cf jamesi
B022	Union	2017-07-21T15:51:06	403.77	Paragorgia cf jamesi
B022	Union	2017-07-21T15:51:18	404.18	Paragorgia cf jamesi
B022	Union	2017-07-21T15:51:18	404.18	Paragorgia cf jamesi
B022	Union	2017-07-21T15:51:41	404.66	Paragorgia cf jamesi
B022	Union	2017-07-21T15:51:41	404.66	Paragorgia cf jamesi
B022	Union	2017-07-21T15:52:04	404.18	Paragorgia cf jamesi
B022	Union	2017-07-21T15:52:04	404.18	Paragorgia cf jamesi
B022	Union	2017-07-21T15:52:18	403.56	Paragorgia cf jamesi
B022	Union	2017-07-21T15:52:26	403.5	Paragorgia cf jamesi
B022	Union	2017-07-21T15:52:26	403.5	Paragorgia cf jamesi
B022	Union	2017-07-21T15:52:37	404.52	Paragorgia cf jamesi
B022	Union	2017-07-21T15:52:37	404.52	Paragorgia cf jamesi
B022	Union	2017-07-21T15:53:31	404.31	Paragorgia cf jamesi
B022	Union	2017-07-21T15:53:31	404.31	Paragorgia cf jamesi
B022	Union	2017-07-21T15:54:58	405.27	Paragorgia cf jamesi
B022	Union	2017-07-21T15:54:58	405.27	Paragorgia cf jamesi
B022	Union	2017-07-21T15:55:49	405.75	Paragorgia cf jamesi
B022	Union	2017-07-21T15:55:49	405.75	Paragorgia cf jamesi
B022	Union	2017-07-21T15:56:17	408.34	Paragorgia cf jamesi
B022	Union	2017-07-21T15:56:27	406.98	Paragorgia cf jamesi
B022	Union	2017-07-21T15:56:52	408	Paragorgia cf jamesi
B022	Union	2017-07-21T15:57:05	409.84	Paragorgia cf jamesi
B022	Union	2017-07-21T15:57:15	409.02	Paragorgia cf jamesi
B022	Union	2017-07-21T15:57:21	411.07	Paragorgia cf jamesi
B022	Union	2017-07-21T15:57:49	412.5	Paragorgia cf jamesi
B022	Union	2017-07-21T15:58:49	412.78	Paragorgia cf jamesi
B022	Union	2017-07-21T15:58:49	412.78	Paragorgia cf jamesi
B022	Union	2017-07-21T15:59:06	413.19	Paragorgia cf jamesi
B022	Union	2017-07-21T15:59:06	413.19	Paragorgia cf jamesi
B022	Union	2017-07-21T15:59:39	414.21	Paragorgia cf jamesi
B022	Union	2017-07-21T16:00:21	414.35	Paragorgia cf jamesi
B022	Union	2017-07-21T16:00:21	414.35	Paragorgia cf jamesi
B022	Union	2017-07-21T16:00:45	416.73	Paragorgia cf jamesi
B022	Union	2017-07-21T16:00:45	416.73	Paragorgia cf jamesi
B022	Union	2017-07-21T16:01:41	417.48	Paragorgia cf jamesi
B022	Union	2017-07-21T16:02:04	420.21	Paragorgia cf jamesi
B022	Union	2017-07-21T16:02:12	420.69	Paragorgia cf jamesi
B022	Union	2017-07-21T16:02:12	420.69	Paragorgia cf jamesi
B022	Union	2017-07-21T16:02:12	420.69	Paragorgia cf jamesi
B022	Union	2017-07-21T16:02:19	421.71	Paragorgia cf jamesi
B022	Union	2017-07-21T16:04:21	426.97	Paragorgia cf jamesi
B022	Union	2017-07-21T16:05:50	427.72	Paragorgia cf jamesi
B022	Union	2017-07-21T16:06:44	430.79	Paragorgia cf jamesi
B022	Union	2017-07-21T16:06:44	430.79	Paragorgia cf jamesi
B022	Union	2017-07-21T16:06:58	430.99	Paragorgia cf jamesi
B022	Union	2017-07-21T16:07:28	431.75	Paragorgia cf jamesi
B022	Union	2017-07-21T16:08:18	432.02	Paragorgia cf jamesi
B022	Union	2017-07-21T16:08:42	432.7	Paragorgia cf jamesi
B022	Union	2017-07-21T16:08:42	432.7	Paragorgia cf jamesi
B022	Union	2017-07-21T16:10:09	435.29	Paragorgia cf jamesi
B022	Union	2017-07-21T16:10:30	436.11	Paragorgia cf jamesi
B022	Union	2017-07-21T16:10:56	435.7	Paragorgia cf jamesi
B022	Union	2017-07-21T16:11:16	437.34	Paragorgia cf jamesi
B022	Union	2017-07-21T16:11:59	437.82	Paragorgia cf jamesi
B022	Union	2017-07-21T16:12:02	437.14	Paragorgia cf jamesi
B022	Union	2017-07-21T16:12:09	439.73	Paragorgia cf jamesi
B022	Union	2017-07-21T16:12:09	439.73	Paragorgia cf jamesi
B022	Union	2017-07-21T16:12:28	437.82	Paragorgia cf jamesi
B022	Union	2017-07-21T16:13:21	440.89	Paragorgia cf jamesi
B022	Union	2017-07-21T16:13:25	441.5	Paragorgia cf jamesi
B022	Union	2017-07-21T16:14:10	441.5	Paragorgia cf jamesi
B022	Union	2017-07-21T16:14:25	442.12	Paragorgia cf jamesi
B022	Union	2017-07-21T16:14:38	441.23	Paragorgia cf jamesi
B022	Union	2017-07-21T16:14:38	441.23	Paragorgia cf jamesi
B022	Union	2017-07-21T16:15:04	442.66	Paragorgia cf jamesi
B022	Union	2017-07-21T16:16:03	443.14	Paragorgia cf jamesi
B022	Union	2017-07-21T16:16:04	442.93	Paragorgia cf jamesi
B022	Union	2017-07-21T16:17:11	445.6	Paragorgia cf jamesi
B022	Union	2017-07-21T16:17:11	445.6	Paragorgia cf jamesi
B022	Union	2017-07-21T16:17:11	445.6	Paragorgia cf jamesi
B022	Union	2017-07-21T16:19:52	446.01	Paragorgia cf jamesi
B022	Union	2017-07-21T16:19:52	446.01	Paragorgia cf jamesi
B022	Union	2017-07-21T16:19:52	446.01	Paragorgia cf jamesi
B022	Union	2017-07-21T16:20:08	447.85	Paragorgia cf jamesi
B022	Union	2017-07-21T16:20:08	447.85	Paragorgia cf jamesi
B022	Union	2017-07-21T16:20:08	447.85	Paragorgia cf jamesi
B022	Union	2017-07-21T16:20:08	447.85	Paragorgia cf jamesi
B022	Union	2017-07-21T16:20:08	447.85	Paragorgia cf jamesi
B022	Union	2017-07-21T16:20:24	448.53	Paragorgia cf jamesi
B022	Union	2017-07-21T16:25:50	445.66	Paragorgia cf jamesi
B022	Union	2017-07-21T16:26:04	441.91	Paragorgia cf jamesi
B022	Union	2017-07-21T16:26:12	444.44	Paragorgia cf jamesi
B022	Union	2017-07-21T16:29:23	450.24	Paragorgia cf jamesi
B022	Union	2017-07-21T16:29:23	450.24	Paragorgia cf jamesi
B022	Union	2017-07-21T16:31:11	451.74	Paragorgia cf jamesi
B022	Union	2017-07-21T16:31:19	453.24	Paragorgia cf jamesi
B022	Union	2017-07-21T16:33:29	456.65	Paragorgia cf jamesi
B022	Union	2017-07-21T16:34:01	452.55	Paragorgia cf jamesi
B022	Union	2017-07-21T16:34:08	456.92	Paragorgia cf jamesi
B022	Union	2017-07-21T16:34:13	457.54	Paragorgia cf jamesi
B022	Union	2017-07-21T16:34:13	457.54	Paragorgia cf jamesi
B022	Union	2017-07-21T16:34:26	456.72	Paragorgia cf jamesi
B022	Union	2017-07-21T16:34:26	456.72	Paragorgia cf jamesi
B022	Union	2017-07-21T16:35:14	459.45	Paragorgia cf jamesi
B022	Union	2017-07-21T16:35:48	461.9	Paragorgia cf jamesi
B022	Union	2017-07-21T16:35:54	459.92	Paragorgia cf jamesi
B022	Union	2017-07-21T16:36:25	457.19	Paragorgia cf jamesi
B022	Union	2017-07-21T16:36:30	461.08	Paragorgia cf jamesi
B022	Union	2017-07-21T16:38:27	462.92	Paragorgia cf jamesi
B022	Union	2017-07-21T16:38:27	462.92	Paragorgia cf jamesi
B023	Union	2017-07-21T21:01:32	648.34	Paragorgia cf jamesi
B023	Union	2017-07-21T21:01:56	645.95	Paragorgia cf jamesi
B023	Union	2017-07-21T21:02:26	647.59	Paragorgia cf jamesi
B023	Union	2017-07-21T21:02:33	645.68	Paragorgia cf jamesi
B023	Union	2017-07-21T21:02:33	645.68	Paragorgia cf jamesi
B023	Union	2017-07-21T21:02:34	646.84	Paragorgia cf jamesi
B023	Union	2017-07-21T21:02:42	647.79	Paragorgia cf jamesi
B023	Union	2017-07-21T21:02:42	647.79	Paragorgia cf jamesi
B023	Union	2017-07-21T21:03:55	647.38	Paragorgia cf jamesi
B023	Union	2017-07-21T21:03:55	647.38	Paragorgia cf jamesi
B023	Union	2017-07-21T21:03:55	647.38	Paragorgia cf jamesi
B023	Union	2017-07-21T21:03:55	647.38	Paragorgia cf jamesi
B023	Union	2017-07-21T21:03:55	647.38	Paragorgia cf jamesi
B023	Union	2017-07-21T21:04:03	646.02	Paragorgia cf jamesi
B023	Union	2017-07-21T21:04:05	646.7	Paragorgia cf jamesi
B023	Union	2017-07-21T21:04:05	646.7	Paragorgia cf jamesi
B023	Union	2017-07-21T21:04:10	647.24	Paragorgia cf jamesi
B023	Union	2017-07-21T21:04:15	646.36	Paragorgia cf jamesi
B023	Union	2017-07-21T21:04:34	649.36	Paragorgia cf jamesi
B023	Union	2017-07-21T21:04:42	652.29	Paragorgia cf jamesi
B023	Union	2017-07-21T21:05:01	657.2	Paragorgia cf jamesi
B023	Union	2017-07-21T21:05:07	659.17	Paragorgia cf jamesi
B023	Union	2017-07-21T21:05:07	659.17	Paragorgia cf jamesi
B023	Union	2017-07-21T21:05:17	662.1	Paragorgia cf jamesi
B023	Union	2017-07-21T21:05:21	663.06	Paragorgia cf jamesi
B023	Union	2017-07-21T21:05:29	665.58	Paragorgia cf jamesi
B023	Union	2017-07-21T21:05:36	667.15	Paragorgia cf jamesi
B023	Union	2017-07-21T21:05:41	667.42	Paragorgia cf jamesi
B023	Union	2017-07-21T21:05:55	667.28	Paragorgia cf jamesi
B023	Union	2017-07-21T21:05:55	667.28	Paragorgia cf jamesi
B023	Union	2017-07-21T21:06:02	669.33	Paragorgia cf jamesi
B023	Union	2017-07-21T21:06:17	673.55	Paragorgia cf jamesi
B023	Union	2017-07-21T21:06:17	673.55	Paragorgia cf jamesi
B023	Union	2017-07-21T21:06:17	673.55	Paragorgia cf jamesi
B023	Union	2017-07-21T21:06:21	676.62	Paragorgia cf jamesi
B023	Union	2017-07-21T21:06:21	676.62	Paragorgia cf jamesi
B023	Union	2017-07-21T21:06:35	681.25	Paragorgia cf jamesi
B023	Union	2017-07-21T21:06:46	683.91	Paragorgia cf jamesi
B023	Union	2017-07-21T21:06:46	683.91	Paragorgia cf jamesi
B023	Union	2017-07-21T21:06:57	687.11	Paragorgia cf jamesi
B023	Union	2017-07-21T21:13:46	711.51	Paragorgia cf jamesi
B023	Union	2017-07-21T21:14:10	710.96	Paragorgia cf jamesi
B023	Union	2017-07-21T21:14:17	713.35	Paragorgia cf jamesi
B023	Union	2017-07-21T21:14:33	712.33	Paragorgia cf jamesi
B023	Union	2017-07-21T21:18:53	705.1	Paragorgia cf jamesi
B023	Union	2017-07-21T21:19:14	705.99	Paragorgia cf jamesi
B023	Union	2017-07-21T21:22:21	701.22	Paragorgia cf jamesi
B023	Union	2017-07-21T21:22:32	700.33	Paragorgia cf jamesi
B023	Union	2017-07-21T21:23:03	698.77	Paragorgia cf jamesi
B023	Union	2017-07-21T21:23:03	698.77	Paragorgia cf jamesi
B023	Union	2017-07-21T21:23:03	698.77	Paragorgia cf jamesi
B023	Union	2017-07-21T21:23:52	697.2	Paragorgia cf jamesi
B023	Union	2017-07-21T21:24:10	695.84	Paragorgia cf jamesi
B023	Union	2017-07-21T21:27:38	690.11	Paragorgia cf jamesi
B023	Union	2017-07-21T21:31:25	681.32	Paragorgia cf jamesi
B023	Union	2017-07-21T21:32:03	681.05	Paragorgia cf jamesi
B023	Union	2017-07-21T21:33:49	673.96	Paragorgia cf jamesi
B023	Union	2017-07-21T21:38:01	665.65	Paragorgia cf jamesi
B023	Union	2017-07-21T21:38:03	664.15	Paragorgia cf jamesi
B023	Union	2017-07-21T21:38:15	662.92	Paragorgia cf jamesi
B023	Union	2017-07-21T21:38:17	662.03	Paragorgia cf jamesi
B023	Union	2017-07-21T21:38:22	662.51	Paragorgia cf jamesi
B023	Union	2017-07-21T21:38:30	661.83	Paragorgia cf jamesi
B023	Union	2017-07-21T21:38:46	661.69	Paragorgia cf jamesi
B023	Union	2017-07-21T21:38:46	661.69	Paragorgia cf jamesi
B023	Union	2017-07-21T21:39:13	658.83	Paragorgia cf jamesi
B023	Union	2017-07-21T21:39:51	657.74	Paragorgia cf jamesi
B023	Union	2017-07-21T21:40:05	657.88	Paragorgia cf jamesi
B023	Union	2017-07-21T21:40:42	655.7	Paragorgia cf jamesi
B023	Union	2017-07-21T21:41:02	654.06	Paragorgia cf jamesi
B023	Union	2017-07-21T21:41:11	653.92	Paragorgia cf jamesi
B023	Union	2017-07-21T21:42:02	651.47	Paragorgia cf jamesi
B023	Union	2017-07-21T21:42:02	651.47	Paragorgia cf jamesi
B023	Union	2017-07-21T21:42:07	649.09	Paragorgia cf jamesi
B023	Union	2017-07-21T21:42:24	646.7	Paragorgia cf jamesi
B023	Union	2017-07-21T21:42:35	646.77	Paragorgia cf jamesi
B023	Union	2017-07-21T21:43:03	646.15	Paragorgia cf jamesi
B023	Union	2017-07-21T21:43:15	643.29	Paragorgia cf jamesi
B023	Union	2017-07-21T21:43:24	642.61	Paragorgia cf jamesi
B023	Union	2017-07-21T21:43:52	639.61	Paragorgia cf jamesi
B023	Union	2017-07-21T21:43:52	639.61	Paragorgia cf jamesi
B023	Union	2017-07-21T21:44:02	640.09	Paragorgia cf jamesi
B023	Union	2017-07-21T21:44:02	640.09	Paragorgia cf jamesi
B023	Union	2017-07-21T21:44:06	639.54	Paragorgia cf jamesi
B023	Union	2017-07-21T21:44:08	639.07	Paragorgia cf jamesi
B023	Union	2017-07-21T21:44:48	635.25	Paragorgia cf jamesi
B023	Union	2017-07-21T21:44:48	635.25	Paragorgia cf jamesi
B023	Union	2017-07-21T21:45:07	633.48	Paragorgia cf jamesi
B023	Union	2017-07-21T21:45:14	632.52	Paragorgia cf jamesi
B023	Union	2017-07-21T21:45:41	610.91	Paragorgia cf jamesi
B023	Union	2017-07-21T21:46:23	615.55	Paragorgia cf jamesi
B023	Union	2017-07-21T21:46:23	615.55	Paragorgia cf jamesi
B023	Union	2017-07-21T21:46:23	615.55	Paragorgia cf jamesi
B023	Union	2017-07-21T21:46:27	616.23	Paragorgia cf jamesi
B023	Union	2017-07-21T21:46:27	616.23	Paragorgia cf jamesi
B023	Union	2017-07-21T21:46:27	616.23	Paragorgia cf jamesi
B023	Union	2017-07-21T21:46:47	606.34	Paragorgia cf jamesi
B023	Union	2017-07-21T21:47:00	614.25	Paragorgia cf jamesi
B023	Union	2017-07-21T21:47:00	614.25	Paragorgia cf jamesi
B023	Union	2017-07-21T21:47:18	613.84	Paragorgia cf jamesi
B023	Union	2017-07-21T21:47:51	609.48	Paragorgia cf jamesi
B023	Union	2017-07-21T21:47:56	611.12	Paragorgia cf jamesi
B023	Union	2017-07-21T21:47:56	611.12	Paragorgia cf jamesi
B023	Union	2017-07-21T21:47:59	599.53	Paragorgia cf jamesi
B023	Union	2017-07-21T21:48:09	605.39	Paragorgia cf jamesi
B023	Union	2017-07-21T21:48:20	600.62	Paragorgia cf jamesi
B023	Union	2017-07-21T21:48:39	601.78	Paragorgia cf jamesi
B023	Union	2017-07-21T21:48:39	601.78	Paragorgia cf jamesi
B023	Union	2017-07-21T21:48:50	599.46	Paragorgia cf jamesi
B023	Union	2017-07-21T21:49:01	605.39	Paragorgia cf jamesi
B023	Union	2017-07-21T21:49:32	601.5	Paragorgia cf jamesi
B023	Union	2017-07-21T21:50:02	601.84	Paragorgia cf jamesi
B023	Union	2017-07-21T21:50:12	593.32	Paragorgia cf jamesi
B023	Union	2017-07-21T21:50:17	601.37	Paragorgia cf jamesi
B023	Union	2017-07-21T21:50:17	601.37	Paragorgia cf jamesi
B023	Union	2017-07-21T21:50:26	602.66	Paragorgia cf jamesi
B023	Union	2017-07-21T21:51:14	591.41	Paragorgia cf jamesi
B023	Union	2017-07-21T21:51:18	588.75	Paragorgia cf jamesi
B023	Union	2017-07-21T21:51:25	593.05	Paragorgia cf jamesi
B023	Union	2017-07-21T21:51:37	585.82	Paragorgia cf jamesi
B023	Union	2017-07-21T21:51:44	589.98	Paragorgia cf jamesi
B023	Union	2017-07-21T21:52:20	592.23	Paragorgia cf jamesi
B023	Union	2017-07-21T21:52:46	586.71	Paragorgia cf jamesi
B023	Union	2017-07-21T21:53:05	580.78	Paragorgia cf jamesi
B023	Union	2017-07-21T21:53:23	583.71	Paragorgia cf jamesi
B023	Union	2017-07-21T21:53:30	580.71	Paragorgia cf jamesi
B023	Union	2017-07-21T21:53:35	583.03	Paragorgia cf jamesi
B023	Union	2017-07-21T21:53:50	583.23	Paragorgia cf jamesi
B023	Union	2017-07-21T21:53:50	583.23	Paragorgia cf jamesi
B023	Union	2017-07-21T21:54:06	582.21	Paragorgia cf jamesi
B023	Union	2017-07-21T21:54:06	582.21	Paragorgia cf jamesi
B023	Union	2017-07-21T21:54:06	582.21	Paragorgia cf jamesi
B023	Union	2017-07-21T21:54:06	582.21	Paragorgia cf jamesi
B023	Union	2017-07-21T21:54:06	582.21	Paragorgia cf jamesi
B023	Union	2017-07-21T21:54:06	582.21	Paragorgia cf jamesi
B023	Union	2017-07-21T21:54:14	574.85	Paragorgia cf jamesi
B023	Union	2017-07-21T21:54:29	578.12	Paragorgia cf jamesi
B023	Union	2017-07-21T21:54:42	580.23	Paragorgia cf jamesi
B023	Union	2017-07-21T21:55:04	574.3	Paragorgia cf jamesi
B023	Union	2017-07-21T21:55:04	574.3	Paragorgia cf jamesi
B023	Union	2017-07-21T21:55:13	578.25	Paragorgia cf jamesi
B023	Union	2017-07-21T21:55:18	576.82	Paragorgia cf jamesi
B023	Union	2017-07-21T21:55:24	579.48	Paragorgia cf jamesi
B023	Union	2017-07-21T21:55:32	577.85	Paragorgia cf jamesi
B023	Union	2017-07-21T21:55:36	570.07	Paragorgia cf jamesi
B023	Union	2017-07-21T21:55:59	574.98	Paragorgia cf jamesi
B023	Union	2017-07-21T21:55:59	574.98	Paragorgia cf jamesi
B023	Union	2017-07-21T21:56:06	575.32	Paragorgia cf jamesi
B023	Union	2017-07-21T21:56:13	578.39	Paragorgia cf jamesi
B023	Union	2017-07-21T21:56:31	576.75	Paragorgia cf jamesi
B023	Union	2017-07-21T21:56:31	576.75	Paragorgia cf jamesi
B023	Union	2017-07-21T21:57:04	572.12	Paragorgia cf jamesi
B023	Union	2017-07-21T21:57:04	572.12	Paragorgia cf jamesi
B023	Union	2017-07-21T21:57:04	572.12	Paragorgia cf jamesi
B023	Union	2017-07-21T21:57:14	573.55	Paragorgia cf jamesi
B023	Union	2017-07-21T21:57:20	571.5	Paragorgia cf jamesi
B023	Union	2017-07-21T21:57:26	574.23	Paragorgia cf jamesi
B023	Union	2017-07-21T21:58:14	561	Paragorgia cf jamesi
B023	Union	2017-07-21T21:58:24	566.53	Paragorgia cf jamesi
B023	Union	2017-07-21T21:58:24	566.53	Paragorgia cf jamesi
B023	Union	2017-07-21T21:58:35	564.55	Paragorgia cf jamesi
B023	Union	2017-07-21T21:58:35	564.55	Paragorgia cf jamesi
B023	Union	2017-07-21T21:58:35	564.55	Paragorgia cf jamesi
B023	Union	2017-07-21T21:58:40	563.05	Paragorgia cf jamesi
B023	Union	2017-07-21T21:58:45	566.66	Paragorgia cf jamesi
B023	Union	2017-07-21T21:58:45	566.66	Paragorgia cf jamesi
B023	Union	2017-07-21T21:58:45	566.66	Paragorgia cf jamesi
B023	Union	2017-07-21T21:58:45	566.66	Paragorgia cf jamesi
B023	Union	2017-07-21T21:58:45	566.66	Paragorgia cf jamesi
B023	Union	2017-07-21T21:58:52	561.14	Paragorgia cf jamesi
B023	Union	2017-07-21T21:58:52	561.14	Paragorgia cf jamesi
B023	Union	2017-07-21T21:58:59	569.94	Paragorgia cf jamesi
B023	Union	2017-07-21T21:59:12	558.34	Paragorgia cf jamesi
B023	Union	2017-07-21T21:59:12	558.34	Paragorgia cf jamesi
B023	Union	2017-07-21T21:59:37	562.98	Paragorgia cf jamesi
B023	Union	2017-07-21T21:59:42	564.75	Paragorgia cf jamesi
B023	Union	2017-07-21T21:59:42	564.75	Paragorgia cf jamesi
B023	Union	2017-07-21T22:00:03	565.64	Paragorgia cf jamesi
B023	Union	2017-07-21T22:00:34	562.3	Paragorgia cf jamesi
B023	Union	2017-07-21T22:00:36	560.25	Paragorgia cf jamesi
B023	Union	2017-07-21T22:00:51	557.87	Paragorgia cf jamesi
B023	Union	2017-07-21T22:00:56	555.41	Paragorgia cf jamesi
B023	Union	2017-07-21T22:00:56	555.41	Paragorgia cf jamesi
B023	Union	2017-07-21T22:07:01	547.77	Paragorgia cf jamesi
B023	Union	2017-07-21T22:07:07	548.73	Paragorgia cf jamesi
B023	Union	2017-07-21T22:07:14	544.57	Paragorgia cf jamesi
B023	Union	2017-07-21T22:07:28	551.12	Paragorgia cf jamesi
B023	Union	2017-07-21T22:07:34	542.32	Paragorgia cf jamesi
B023	Union	2017-07-21T22:07:55	543.14	Paragorgia cf jamesi
B023	Union	2017-07-21T22:07:57	538.64	Paragorgia cf jamesi
B023	Union	2017-07-21T22:08:02	544.36	Paragorgia cf jamesi
B023	Union	2017-07-21T22:08:15	542.18	Paragorgia cf jamesi
B023	Union	2017-07-21T22:08:22	541.02	Paragorgia cf jamesi
B023	Union	2017-07-21T22:08:32	539.93	Paragorgia cf jamesi
B023	Union	2017-07-21T22:08:34	541.02	Paragorgia cf jamesi
B023	Union	2017-07-21T22:08:36	540.75	Paragorgia cf jamesi
B023	Union	2017-07-21T22:08:45	541.98	Paragorgia cf jamesi
B023	Union	2017-07-21T22:08:49	542.11	Paragorgia cf jamesi
B023	Union	2017-07-21T22:08:58	542.05	Paragorgia cf jamesi
B023	Union	2017-07-21T22:09:14	542.11	Paragorgia cf jamesi
B023	Union	2017-07-21T22:09:29	541.5	Paragorgia cf jamesi
B023	Union	2017-07-21T22:09:54	542.59	Paragorgia cf jamesi
B023	Union	2017-07-21T22:10:01	538.23	Paragorgia cf jamesi
B023	Union	2017-07-21T22:10:08	539.52	Paragorgia cf jamesi
B023	Union	2017-07-21T22:10:24	537.34	Paragorgia cf jamesi
B023	Union	2017-07-21T22:10:37	533.25	Paragorgia cf jamesi
B023	Union	2017-07-21T22:11:10	533.45	Paragorgia cf jamesi
B023	Union	2017-07-21T22:11:10	533.45	Paragorgia cf jamesi
B023	Union	2017-07-21T22:11:18	533.18	Paragorgia cf jamesi
B023	Union	2017-07-21T22:12:04	532.16	Paragorgia cf jamesi
B023	Union	2017-07-21T22:12:05	531.68	Paragorgia cf jamesi
B023	Union	2017-07-21T22:12:13	531.48	Paragorgia cf jamesi
B023	Union	2017-07-21T22:12:18	527.45	Paragorgia cf jamesi
B023	Union	2017-07-21T22:12:18	527.45	Paragorgia cf jamesi
B023	Union	2017-07-21T22:12:18	527.45	Paragorgia cf jamesi
B023	Union	2017-07-21T22:12:48	527.11	Paragorgia cf jamesi
B023	Union	2017-07-21T22:12:48	527.11	Paragorgia cf jamesi
B023	Union	2017-07-21T22:12:48	527.11	Paragorgia cf jamesi
B023	Union	2017-07-21T22:12:54	531.75	Paragorgia cf jamesi
B023	Union	2017-07-21T22:12:54	531.75	Paragorgia cf jamesi
B023	Union	2017-07-21T22:12:54	531.75	Paragorgia cf jamesi
B023	Union	2017-07-21T22:13:01	532.43	Paragorgia cf jamesi
B023	Union	2017-07-21T22:13:01	532.43	Paragorgia cf jamesi
B023	Union	2017-07-21T22:13:03	530.25	Paragorgia cf jamesi
B023	Union	2017-07-21T22:13:03	530.25	Paragorgia cf jamesi
B023	Union	2017-07-21T22:13:13	528.68	Paragorgia cf jamesi
B023	Union	2017-07-21T22:13:13	528.68	Paragorgia cf jamesi
B023	Union	2017-07-21T22:13:26	532.02	Paragorgia cf jamesi
B023	Union	2017-07-21T22:13:39	535.16	Paragorgia cf jamesi
B023	Union	2017-07-21T22:13:39	535.16	Paragorgia cf jamesi
B023	Union	2017-07-21T22:13:39	535.16	Paragorgia cf jamesi
B023	Union	2017-07-21T22:14:13	534.61	Paragorgia cf jamesi
B023	Union	2017-07-21T22:14:13	534.61	Paragorgia cf jamesi
B023	Union	2017-07-21T22:14:13	534.61	Paragorgia cf jamesi
B023	Union	2017-07-21T22:14:13	534.61	Paragorgia cf jamesi
B023	Union	2017-07-21T22:14:13	534.61	Paragorgia cf jamesi
B023	Union	2017-07-21T22:14:13	534.61	Paragorgia cf jamesi
B023	Union	2017-07-21T22:14:13	534.61	Paragorgia cf jamesi
B023	Union	2017-07-21T22:14:13	534.61	Paragorgia cf jamesi
B023	Union	2017-07-21T22:14:13	534.61	Paragorgia cf jamesi
B023	Union	2017-07-21T22:14:13	534.61	Paragorgia cf jamesi
B023	Union	2017-07-21T22:14:52	535.36	Paragorgia cf jamesi
B023	Union	2017-07-21T22:14:52	535.36	Paragorgia cf jamesi
B023	Union	2017-07-21T22:14:52	535.36	Paragorgia cf jamesi
B023	Union	2017-07-21T22:14:55	531	Paragorgia cf jamesi
B023	Union	2017-07-21T22:14:55	531	Paragorgia cf jamesi
B023	Union	2017-07-21T22:14:55	531	Paragorgia cf jamesi
B023	Union	2017-07-21T22:15:12	535.77	Paragorgia cf jamesi
B023	Union	2017-07-21T22:15:12	535.77	Paragorgia cf jamesi
B023	Union	2017-07-21T22:15:12	535.77	Paragorgia cf jamesi
B023	Union	2017-07-21T22:15:32	533.79	Paragorgia cf jamesi
B023	Union	2017-07-21T22:15:32	533.79	Paragorgia cf jamesi
B023	Union	2017-07-21T22:15:52	537.75	Paragorgia cf jamesi
B023	Union	2017-07-21T22:15:52	537.75	Paragorgia cf jamesi
B023	Union	2017-07-21T22:16:17	537.27	Paragorgia cf jamesi
B023	Union	2017-07-21T22:16:17	537.27	Paragorgia cf jamesi
B023	Union	2017-07-21T22:17:43	546.68	Paragorgia cf jamesi
B023	Union	2017-07-21T22:18:26	542.46	Paragorgia cf jamesi
B023	Union	2017-07-21T22:18:26	542.46	Paragorgia cf jamesi
B023	Union	2017-07-21T22:19:07	540.61	Paragorgia cf jamesi
B023	Union	2017-07-21T22:19:13	541.84	Paragorgia cf jamesi
B023	Union	2017-07-21T22:19:19	546.27	Paragorgia cf jamesi
B023	Union	2017-07-21T22:19:43	542.8	Paragorgia cf jamesi
B023	Union	2017-07-21T22:19:43	542.8	Paragorgia cf jamesi
B023	Union	2017-07-21T22:20:21	540.75	Paragorgia cf jamesi
B023	Union	2017-07-21T22:20:27	536.93	Paragorgia cf jamesi
B023	Union	2017-07-21T22:21:00	541.91	Paragorgia cf jamesi
B023	Union	2017-07-21T22:21:05	541.57	Paragorgia cf jamesi
B023	Union	2017-07-21T22:21:22	539.59	Paragorgia cf jamesi
B023	Union	2017-07-21T22:21:51	545.59	Paragorgia cf jamesi
B023	Union	2017-07-21T22:22:20	540.14	Paragorgia cf jamesi
B023	Union	2017-07-21T22:22:32	536.11	Paragorgia cf jamesi
B023	Union	2017-07-21T22:22:39	540.82	Paragorgia cf jamesi
B023	Union	2017-07-21T22:22:58	534.75	Paragorgia cf jamesi
B023	Union	2017-07-21T22:23:06	540.21	Paragorgia cf jamesi
B023	Union	2017-07-21T22:23:19	538.64	Paragorgia cf jamesi
B023	Union	2017-07-21T22:23:25	533.79	Paragorgia cf jamesi
B023	Union	2017-07-21T22:23:48	536.32	Paragorgia cf jamesi
B023	Union	2017-07-21T22:23:48	536.32	Paragorgia cf jamesi
B023	Union	2017-07-21T22:24:02	537.95	Paragorgia cf jamesi
B023	Union	2017-07-21T22:24:15	536.52	Paragorgia cf jamesi
B023	Union	2017-07-21T22:24:23	533.04	Paragorgia cf jamesi
B023	Union	2017-07-21T22:25:10	529.84	Paragorgia cf jamesi
B023	Union	2017-07-21T22:25:31	531.95	Paragorgia cf jamesi
B023	Union	2017-07-21T22:26:06	530.52	Paragorgia cf jamesi
B023	Union	2017-07-21T22:37:23	496.9	Paragorgia cf jamesi
B023	Union	2017-07-21T22:37:23	496.9	Paragorgia cf jamesi
B023	Union	2017-07-21T22:37:30	499.97	Paragorgia cf jamesi
B023	Union	2017-07-21T22:37:30	499.97	Paragorgia cf jamesi
B023	Union	2017-07-21T22:37:47	499.62	Paragorgia cf jamesi
B023	Union	2017-07-21T22:37:47	499.62	Paragorgia cf jamesi
B023	Union	2017-07-21T22:39:13	495.67	Paragorgia cf jamesi
B023	Union	2017-07-21T22:39:29	490.83	Paragorgia cf jamesi
B023	Union	2017-07-21T22:39:29	490.83	Paragorgia cf jamesi
B023	Union	2017-07-21T22:39:43	489.6	Paragorgia cf jamesi
B023	Union	2017-07-21T22:39:43	489.6	Paragorgia cf jamesi
B023	Union	2017-07-21T22:39:43	489.6	Paragorgia cf jamesi
B023	Union	2017-07-21T22:39:59	491.98	Paragorgia cf jamesi
B023	Union	2017-07-21T22:39:59	491.98	Paragorgia cf jamesi
B023	Union	2017-07-21T22:40:07	490.96	Paragorgia cf jamesi
B023	Union	2017-07-21T22:40:09	496.15	Paragorgia cf jamesi
B023	Union	2017-07-21T22:40:24	492.05	Paragorgia cf jamesi
B023	Union	2017-07-21T22:40:41	492.46	Paragorgia cf jamesi
B023	Union	2017-07-21T22:40:41	492.46	Paragorgia cf jamesi
B023	Union	2017-07-21T22:40:49	494.1	Paragorgia cf jamesi
B023	Union	2017-07-21T22:40:49	494.1	Paragorgia cf jamesi
B023	Union	2017-07-21T22:40:49	494.1	Paragorgia cf jamesi
B023	Union	2017-07-21T22:40:49	494.1	Paragorgia cf jamesi
B023	Union	2017-07-21T22:40:49	494.1	Paragorgia cf jamesi
B023	Union	2017-07-21T22:41:17	488.23	Paragorgia cf jamesi
B023	Union	2017-07-21T22:41:24	489.19	Paragorgia cf jamesi
B023	Union	2017-07-21T22:41:29	490.01	Paragorgia cf jamesi
B023	Union	2017-07-21T22:41:44	488.64	Paragorgia cf jamesi
B023	Union	2017-07-21T22:41:47	486.32	Paragorgia cf jamesi
B023	Union	2017-07-21T22:41:47	486.32	Paragorgia cf jamesi
B023	Union	2017-07-21T22:41:51	489.12	Paragorgia cf jamesi
B023	Union	2017-07-21T22:41:51	489.12	Paragorgia cf jamesi
B023	Union	2017-07-21T22:41:54	490.01	Paragorgia cf jamesi
B023	Union	2017-07-21T22:41:55	492.12	Paragorgia cf jamesi
B023	Union	2017-07-21T22:42:13	491.51	Paragorgia cf jamesi
B023	Union	2017-07-21T22:42:32	488.57	Paragorgia cf jamesi
B023	Union	2017-07-21T22:42:40	487.96	Paragorgia cf jamesi
B023	Union	2017-07-21T22:42:53	491.92	Paragorgia cf jamesi
B023	Union	2017-07-21T22:42:54	491.92	Paragorgia cf jamesi
B023	Union	2017-07-21T22:43:00	489.12	Paragorgia cf jamesi
B023	Union	2017-07-21T22:43:00	489.12	Paragorgia cf jamesi
B023	Union	2017-07-21T22:43:01	487.55	Paragorgia cf jamesi
B023	Union	2017-07-21T22:43:07	489.39	Paragorgia cf jamesi
B023	Union	2017-07-21T22:43:07	489.39	Paragorgia cf jamesi
B023	Union	2017-07-21T22:43:08	488.64	Paragorgia cf jamesi
B023	Union	2017-07-21T22:43:14	488.37	Paragorgia cf jamesi
B023	Union	2017-07-21T22:43:21	491.64	Paragorgia cf jamesi
B023	Union	2017-07-21T22:43:34	491.1	Paragorgia cf jamesi
B023	Union	2017-07-21T22:43:34	491.1	Paragorgia cf jamesi
B023	Union	2017-07-21T22:43:38	493.76	Paragorgia cf jamesi
B023	Union	2017-07-21T22:43:41	489.39	Paragorgia cf jamesi
B023	Union	2017-07-21T22:43:43	490.62	Paragorgia cf jamesi
B023	Union	2017-07-21T22:43:43	490.62	Paragorgia cf jamesi
B023	Union	2017-07-21T22:44:04	491.03	Paragorgia cf jamesi
B023	Union	2017-07-21T22:44:08	494.03	Paragorgia cf jamesi
B023	Union	2017-07-21T22:44:18	488.37	Paragorgia cf jamesi
B023	Union	2017-07-21T22:44:28	483.46	Paragorgia cf jamesi
B023	Union	2017-07-21T22:44:37	486.26	Paragorgia cf jamesi
B023	Union	2017-07-21T22:44:45	485.78	Paragorgia cf jamesi
B023	Union	2017-07-21T22:45:04	488.71	Paragorgia cf jamesi
B023	Union	2017-07-21T22:45:17	482.91	Paragorgia cf jamesi
B023	Union	2017-07-21T22:45:17	482.91	Paragorgia cf jamesi
B023	Union	2017-07-21T22:45:21	489.94	Paragorgia cf jamesi
B023	Union	2017-07-21T22:45:21	489.94	Paragorgia cf jamesi
B023	Union	2017-07-21T22:45:21	489.94	Paragorgia cf jamesi
B023	Union	2017-07-21T22:45:27	488.64	Paragorgia cf jamesi
B023	Union	2017-07-21T22:45:40	488.85	Paragorgia cf jamesi
B023	Union	2017-07-21T22:45:42	487.35	Paragorgia cf jamesi
B023	Union	2017-07-21T22:45:42	487.35	Paragorgia cf jamesi
B023	Union	2017-07-21T22:46:47	486.73	Paragorgia cf jamesi
B023	Union	2017-07-21T22:47:11	488.51	Paragorgia cf jamesi
B023	Union	2017-07-21T22:47:13	481.34	Paragorgia cf jamesi
B023	Union	2017-07-21T22:47:17	485.98	Paragorgia cf jamesi
B023	Union	2017-07-21T22:47:21	481.75	Paragorgia cf jamesi
B023	Union	2017-07-21T22:47:31	487.07	Paragorgia cf jamesi
B023	Union	2017-07-21T22:47:31	487.07	Paragorgia cf jamesi
B023	Union	2017-07-21T22:47:51	483.87	Paragorgia cf jamesi
B023	Union	2017-07-21T22:48:21	483.8	Paragorgia cf jamesi
B023	Union	2017-07-21T22:48:29	475.48	Paragorgia cf jamesi
B023	Union	2017-07-21T22:48:48	481.75	Paragorgia cf jamesi
B023	Union	2017-07-21T22:48:49	480.8	Paragorgia cf jamesi
B023	Union	2017-07-21T22:48:51	473.7	Paragorgia cf jamesi
B023	Union	2017-07-21T22:49:24	472.61	Paragorgia cf jamesi
B023	Union	2017-07-21T22:50:18	468.93	Paragorgia cf jamesi
B023	Union	2017-07-21T22:50:22	463.81	Paragorgia cf jamesi
B023	Union	2017-07-21T22:50:22	463.81	Paragorgia cf jamesi
B023	Union	2017-07-21T22:50:27	467.84	Paragorgia cf jamesi
B023	Union	2017-07-21T22:50:28	463.06	Paragorgia cf jamesi
B023	Union	2017-07-21T22:50:30	459.1	Paragorgia cf jamesi
B023	Union	2017-07-21T22:50:30	459.1	Paragorgia cf jamesi
B023	Union	2017-07-21T22:50:30	459.1	Paragorgia cf jamesi
B023	Union	2017-07-21T22:50:33	458.29	Paragorgia cf jamesi
B023	Union	2017-07-21T22:50:51	450.24	Paragorgia cf jamesi
B023	Union	2017-07-21T22:50:59	453.24	Paragorgia cf jamesi
B023	Union	2017-07-21T22:50:59	453.24	Paragorgia cf jamesi
B023	Union	2017-07-21T22:51:12	460.33	Paragorgia cf jamesi
B023	Union	2017-07-21T22:51:20	451.05	Paragorgia cf jamesi
B023	Union	2017-07-21T22:51:27	452.96	Paragorgia cf jamesi
B023	Union	2017-07-21T22:51:31	450.1	Paragorgia cf jamesi
B023	Union	2017-07-21T22:51:46	449.21	Paragorgia cf jamesi
B023	Union	2017-07-21T22:51:53	449.08	Paragorgia cf jamesi
B023	Union	2017-07-21T22:52:02	453.03	Paragorgia cf jamesi
B023	Union	2017-07-21T22:52:20	448.26	Paragorgia cf jamesi
B023	Union	2017-07-21T22:52:29	449.62	Paragorgia cf jamesi
B023	Union	2017-07-21T22:52:51	452.62	Paragorgia cf jamesi
B023	Union	2017-07-21T22:52:53	449.83	Paragorgia cf jamesi
B023	Union	2017-07-21T22:53:06	451.46	Paragorgia cf jamesi
B023	Union	2017-07-21T22:53:32	451.05	Paragorgia cf jamesi
B023	Union	2017-07-21T22:53:39	444.91	Paragorgia cf jamesi
B023	Union	2017-07-21T22:53:51	451.12	Paragorgia cf jamesi
B023	Union	2017-07-21T22:53:51	451.12	Paragorgia cf jamesi
B023	Union	2017-07-21T22:53:58	448.12	Paragorgia cf jamesi
B023	Union	2017-07-21T22:54:12	453.71	Paragorgia cf jamesi
B023	Union	2017-07-21T22:54:40	449.21	Paragorgia cf jamesi
B023	Union	2017-07-21T22:54:40	449.21	Paragorgia cf jamesi
B023	Union	2017-07-21T22:54:47	446.69	Paragorgia cf jamesi
B023	Union	2017-07-21T22:54:47	446.69	Paragorgia cf jamesi
B023	Union	2017-07-21T22:54:52	447.57	Paragorgia cf jamesi
B023	Union	2017-07-21T22:54:56	449.55	Paragorgia cf jamesi
B023	Union	2017-07-21T22:54:59	449.14	Paragorgia cf jamesi
B023	Union	2017-07-21T22:55:01	450.85	Paragorgia cf jamesi
B023	Union	2017-07-21T22:55:06	449.96	Paragorgia cf jamesi
B023	Union	2017-07-21T22:55:06	449.96	Paragorgia cf jamesi
B023	Union	2017-07-21T22:55:10	452.21	Paragorgia cf jamesi
B023	Union	2017-07-21T22:55:10	452.21	Paragorgia cf jamesi
B023	Union	2017-07-21T22:55:10	452.21	Paragorgia cf jamesi
B023	Union	2017-07-21T22:55:14	450.58	Paragorgia cf jamesi
B023	Union	2017-07-21T22:55:14	450.58	Paragorgia cf jamesi
B023	Union	2017-07-21T22:55:17	445.8	Paragorgia cf jamesi
B023	Union	2017-07-21T22:55:17	445.8	Paragorgia cf jamesi
B023	Union	2017-07-21T22:55:24	449.62	Paragorgia cf jamesi
B023	Union	2017-07-21T22:55:27	451.12	Paragorgia cf jamesi
B023	Union	2017-07-21T22:55:37	448.32	Paragorgia cf jamesi
B023	Union	2017-07-21T22:55:37	448.32	Paragorgia cf jamesi
B023	Union	2017-07-21T22:55:43	448.6	Paragorgia cf jamesi
B023	Union	2017-07-21T22:55:43	448.6	Paragorgia cf jamesi
B023	Union	2017-07-21T22:55:45	450.99	Paragorgia cf jamesi
B023	Union	2017-07-21T22:55:56	447.78	Paragorgia cf jamesi
B023	Union	2017-07-21T22:55:56	447.78	Paragorgia cf jamesi
B023	Union	2017-07-21T22:56:03	449.76	Paragorgia cf jamesi
B023	Union	2017-07-21T22:56:03	449.76	Paragorgia cf jamesi
B023	Union	2017-07-21T22:56:03	449.76	Paragorgia cf jamesi
B023	Union	2017-07-21T22:56:07	450.44	Paragorgia cf jamesi
B023	Union	2017-07-21T22:59:19	470.43	Paragorgia cf jamesi
B023	Union	2017-07-21T22:59:41	474.32	Paragorgia cf jamesi
B023	Union	2017-07-21T22:59:41	474.32	Paragorgia cf jamesi
B023	Union	2017-07-21T22:59:48	467.84	Paragorgia cf jamesi
B023	Union	2017-07-21T22:59:48	467.84	Paragorgia cf jamesi
B023	Union	2017-07-21T23:00:03	472.27	Paragorgia cf jamesi
B023	Union	2017-07-21T23:00:26	474.18	Paragorgia cf jamesi
B023	Union	2017-07-21T23:00:42	470.02	Paragorgia cf jamesi
B023	Union	2017-07-21T23:00:42	470.02	Paragorgia cf jamesi
B023	Union	2017-07-21T23:01:14	472.75	Paragorgia cf jamesi
B023	Union	2017-07-21T23:01:35	470.97	Paragorgia cf jamesi
B023	Union	2017-07-21T23:01:41	475.41	Paragorgia cf jamesi
B023	Union	2017-07-21T23:01:46	470.5	Paragorgia cf jamesi
B023	Union	2017-07-21T23:01:46	470.5	Paragorgia cf jamesi
B023	Union	2017-07-21T23:01:55	476.5	Paragorgia cf jamesi
B023	Union	2017-07-21T23:01:55	476.5	Paragorgia cf jamesi
B023	Union	2017-07-21T23:01:55	476.5	Paragorgia cf jamesi
B023	Union	2017-07-21T23:02:13	472.88	Paragorgia cf jamesi
B023	Union	2017-07-21T23:02:13	472.88	Paragorgia cf jamesi
B023	Union	2017-07-21T23:02:13	472.88	Paragorgia cf jamesi
B023	Union	2017-07-21T23:02:13	472.88	Paragorgia cf jamesi
B023	Union	2017-07-21T23:02:20	474.93	Paragorgia cf jamesi
B023	Union	2017-07-21T23:02:20	474.93	Paragorgia cf jamesi
B023	Union	2017-07-21T23:02:20	474.93	Paragorgia cf jamesi
B023	Union	2017-07-21T23:02:20	474.93	Paragorgia cf jamesi
B023	Union	2017-07-21T23:02:20	474.93	Paragorgia cf jamesi
B023	Union	2017-07-21T23:02:28	468.52	Paragorgia cf jamesi
B023	Union	2017-07-21T23:02:28	468.52	Paragorgia cf jamesi
B023	Union	2017-07-21T23:02:28	468.52	Paragorgia cf jamesi
B023	Union	2017-07-21T23:02:37	470.77	Paragorgia cf jamesi
B023	Union	2017-07-21T23:02:44	468.31	Paragorgia cf jamesi
B023	Union	2017-07-21T23:02:44	468.31	Paragorgia cf jamesi
B023	Union	2017-07-21T23:02:44	468.31	Paragorgia cf jamesi
B023	Union	2017-07-21T23:02:48	470.09	Paragorgia cf jamesi
B023	Union	2017-07-21T23:02:48	470.09	Paragorgia cf jamesi
B023	Union	2017-07-21T23:02:53	474.11	Paragorgia cf jamesi
B023	Union	2017-07-21T23:02:59	474.18	Paragorgia cf jamesi
B023	Union	2017-07-21T23:02:59	474.18	Paragorgia cf jamesi
B023	Union	2017-07-21T23:02:59	474.18	Paragorgia cf jamesi
B023	Union	2017-07-21T23:02:59	474.18	Paragorgia cf jamesi
B023	Union	2017-07-21T23:03:14	471.93	Paragorgia cf jamesi
B023	Union	2017-07-21T23:03:21	469.2	Paragorgia cf jamesi
B023	Union	2017-07-21T23:03:21	469.2	Paragorgia cf jamesi
B023	Union	2017-07-21T23:03:26	477.18	Paragorgia cf jamesi
B023	Union	2017-07-21T23:03:26	477.18	Paragorgia cf jamesi
B023	Union	2017-07-21T23:03:31	473.5	Paragorgia cf jamesi
B023	Union	2017-07-21T23:03:31	473.5	Paragorgia cf jamesi
B023	Union	2017-07-21T23:03:31	473.5	Paragorgia cf jamesi
B023	Union	2017-07-21T23:03:43	470.84	Paragorgia cf jamesi
B023	Union	2017-07-21T23:03:49	475.27	Paragorgia cf jamesi
B023	Union	2017-07-21T23:03:54	477.86	Paragorgia cf jamesi
B023	Union	2017-07-21T23:04:06	469.81	Paragorgia cf jamesi
B023	Union	2017-07-21T23:04:27	479.43	Paragorgia cf jamesi
B023	Union	2017-07-21T23:04:31	478.07	Paragorgia cf jamesi
B023	Union	2017-07-21T23:04:43	477.18	Paragorgia cf jamesi
B023	Union	2017-07-22T00:00:35	476.43	Paragorgia cf jamesi
B023	Union	2017-07-22T00:02:47	467.56	Paragorgia cf jamesi
B023	Union	2017-07-22T00:03:56	463.06	Paragorgia cf jamesi
B023	Union	2017-07-22T00:04:24	465.52	Paragorgia cf jamesi
B023	Union	2017-07-22T00:10:15	430.86	Paragorgia cf jamesi
B023	Union	2017-07-22T00:10:15	430.86	Paragorgia cf jamesi
B023	Union	2017-07-22T00:10:32	429.77	Paragorgia cf jamesi
B023	Union	2017-07-22T00:10:55	437.34	Paragorgia cf jamesi
B023	Union	2017-07-22T00:12:08	437	Paragorgia cf jamesi
B023	Union	2017-07-22T00:12:28	434.88	Paragorgia cf jamesi
B023	Union	2017-07-22T00:12:38	436.18	Paragorgia cf jamesi
B023	Union	2017-07-22T00:12:54	429.29	Paragorgia cf jamesi
B023	Union	2017-07-22T00:12:57	434.2	Paragorgia cf jamesi
B023	Union	2017-07-22T00:12:57	434.2	Paragorgia cf jamesi
B023	Union	2017-07-22T00:13:02	441.16	Paragorgia cf jamesi
B023	Union	2017-07-22T00:13:02	441.16	Paragorgia cf jamesi
B023	Union	2017-07-22T00:13:03	427.86	Paragorgia cf jamesi
B023	Union	2017-07-22T00:13:03	427.86	Paragorgia cf jamesi
B023	Union	2017-07-22T00:13:17	436.32	Paragorgia cf jamesi
B023	Union	2017-07-22T00:13:23	432.22	Paragorgia cf jamesi
B023	Union	2017-07-22T00:13:47	430.86	Paragorgia cf jamesi
B023	Union	2017-07-22T00:13:57	432.56	Paragorgia cf jamesi
B023	Union	2017-07-22T00:14:03	439.59	Paragorgia cf jamesi
B023	Union	2017-07-22T00:14:32	438.23	Paragorgia cf jamesi
B023	Union	2017-07-22T00:14:32	438.23	Paragorgia cf jamesi
B023	Union	2017-07-22T00:14:36	434.82	Paragorgia cf jamesi
B023	Union	2017-07-22T00:14:45	439.11	Paragorgia cf jamesi
B023	Union	2017-07-22T00:15:17	433.72	Paragorgia cf jamesi
B023	Union	2017-07-22T00:15:30	435.23	Paragorgia cf jamesi
B023	Union	2017-07-22T00:15:43	433.45	Paragorgia cf jamesi
B023	Union	2017-07-22T00:15:43	433.45	Paragorgia cf jamesi
B023	Union	2017-07-22T00:15:48	437.61	Paragorgia cf jamesi
B023	Union	2017-07-22T00:15:48	437.61	Paragorgia cf jamesi
B023	Union	2017-07-22T00:16:03	436.86	Paragorgia cf jamesi
B023	Union	2017-07-22T00:16:09	433.31	Paragorgia cf jamesi
B023	Union	2017-07-22T00:16:26	433.31	Paragorgia cf jamesi
B023	Union	2017-07-22T00:16:30	431.47	Paragorgia cf jamesi
B023	Union	2017-07-22T00:16:50	435.23	Paragorgia cf jamesi
B023	Union	2017-07-22T00:16:53	435.29	Paragorgia cf jamesi
B023	Union	2017-07-22T00:16:53	435.29	Paragorgia cf jamesi
B023	Union	2017-07-22T00:17:05	422.67	Paragorgia cf jamesi
B023	Union	2017-07-22T00:17:14	425.67	Paragorgia cf jamesi
B023	Union	2017-07-22T00:17:17	430.38	Paragorgia cf jamesi
B023	Union	2017-07-22T00:17:17	430.38	Paragorgia cf jamesi
B023	Union	2017-07-22T00:17:26	428.4	Paragorgia cf jamesi
B023	Union	2017-07-22T00:17:26	428.4	Paragorgia cf jamesi
B023	Union	2017-07-22T00:17:33	424.58	Paragorgia cf jamesi
B023	Union	2017-07-22T00:17:37	432.84	Paragorgia cf jamesi
B023	Union	2017-07-22T00:17:37	432.84	Paragorgia cf jamesi
B023	Union	2017-07-22T00:17:37	432.84	Paragorgia cf jamesi
B023	Union	2017-07-22T00:17:37	432.84	Paragorgia cf jamesi
B023	Union	2017-07-22T00:17:54	433.25	Paragorgia cf jamesi
B023	Union	2017-07-22T00:17:54	433.25	Paragorgia cf jamesi
B023	Union	2017-07-22T00:18:29	427.65	Paragorgia cf jamesi
B023	Union	2017-07-22T00:18:32	434	Paragorgia cf jamesi
B023	Union	2017-07-22T00:18:57	434.95	Paragorgia cf jamesi
B023	Union	2017-07-22T00:18:57	434.95	Paragorgia cf jamesi
B023	Union	2017-07-22T00:18:57	434.95	Paragorgia cf jamesi
B023	Union	2017-07-22T00:18:57	434.95	Paragorgia cf jamesi
B023	Union	2017-07-22T00:19:28	443.14	Paragorgia cf jamesi
B023	Union	2017-07-22T00:19:28	443.14	Paragorgia cf jamesi
B023	Union	2017-07-22T00:19:44	437.14	Paragorgia cf jamesi
B023	Union	2017-07-22T00:19:51	437.48	Paragorgia cf jamesi
B023	Union	2017-07-22T00:19:55	432.36	Paragorgia cf jamesi
B023	Union	2017-07-22T00:19:55	432.36	Paragorgia cf jamesi
B023	Union	2017-07-22T00:19:55	432.36	Paragorgia cf jamesi
B023	Union	2017-07-22T00:20:08	441.84	Paragorgia cf jamesi
B023	Union	2017-07-22T00:20:20	438.57	Paragorgia cf jamesi
B023	Union	2017-07-22T00:20:30	441.71	Paragorgia cf jamesi
B023	Union	2017-07-22T00:20:30	441.71	Paragorgia cf jamesi
B023	Union	2017-07-22T00:20:33	438.98	Paragorgia cf jamesi
B023	Union	2017-07-22T00:20:46	442.66	Paragorgia cf jamesi
B023	Union	2017-07-22T00:21:15	442.8	Paragorgia cf jamesi
B023	Union	2017-07-22T00:21:15	442.8	Paragorgia cf jamesi
B023	Union	2017-07-22T00:21:18	444.98	Paragorgia cf jamesi
B023	Union	2017-07-22T00:21:25	438.3	Paragorgia cf jamesi
B023	Union	2017-07-22T00:21:31	446.41	Paragorgia cf jamesi
B023	Union	2017-07-22T00:21:33	445.6	Paragorgia cf jamesi
B023	Union	2017-07-22T00:21:33	445.6	Paragorgia cf jamesi
B023	Union	2017-07-22T00:21:33	445.6	Paragorgia cf jamesi
B023	Union	2017-07-22T00:21:39	449.83	Paragorgia cf jamesi
B023	Union	2017-07-22T00:21:40	442.12	Paragorgia cf jamesi
B023	Union	2017-07-22T00:21:45	446.69	Paragorgia cf jamesi
B023	Union	2017-07-22T00:21:58	442.32	Paragorgia cf jamesi
B023	Union	2017-07-22T00:22:07	444.5	Paragorgia cf jamesi
B023	Union	2017-07-22T00:22:18	444.37	Paragorgia cf jamesi
B023	Union	2017-07-22T00:22:36	446.41	Paragorgia cf jamesi
B023	Union	2017-07-22T00:22:36	446.41	Paragorgia cf jamesi
B023	Union	2017-07-22T00:22:36	446.41	Paragorgia cf jamesi
B023	Union	2017-07-22T00:22:44	447.1	Paragorgia cf jamesi
B023	Union	2017-07-22T00:23:07	444.98	Paragorgia cf jamesi
B023	Union	2017-07-22T00:23:12	445.25	Paragorgia cf jamesi
B023	Union	2017-07-22T00:23:12	445.25	Paragorgia cf jamesi
B023	Union	2017-07-22T00:23:12	445.25	Paragorgia cf jamesi
B023	Union	2017-07-22T00:23:43	440.62	Paragorgia cf jamesi
B023	Union	2017-07-22T00:23:55	441.71	Paragorgia cf jamesi
B023	Union	2017-07-22T00:24:11	450.17	Paragorgia cf jamesi
B023	Union	2017-07-22T00:24:26	448.19	Paragorgia cf jamesi
B023	Union	2017-07-22T00:24:30	451.8	Paragorgia cf jamesi
B023	Union	2017-07-22T00:24:33	451.87	Paragorgia cf jamesi
B023	Union	2017-07-22T00:24:53	444.85	Paragorgia cf jamesi
B023	Union	2017-07-22T00:24:53	444.85	Paragorgia cf jamesi
B023	Union	2017-07-22T00:24:58	451.19	Paragorgia cf jamesi
B023	Union	2017-07-22T00:25:02	453.71	Paragorgia cf jamesi
B023	Union	2017-07-22T00:25:02	453.71	Paragorgia cf jamesi
B023	Union	2017-07-22T00:25:13	445.39	Paragorgia cf jamesi
B023	Union	2017-07-22T00:25:23	451.87	Paragorgia cf jamesi
B023	Union	2017-07-22T00:25:23	451.87	Paragorgia cf jamesi
B023	Union	2017-07-22T00:25:30	447.44	Paragorgia cf jamesi
B023	Union	2017-07-22T00:25:40	456.78	Paragorgia cf jamesi
B023	Union	2017-07-22T00:25:47	450.71	Paragorgia cf jamesi
B023	Union	2017-07-22T00:26:05	452.28	Paragorgia cf jamesi
B023	Union	2017-07-22T00:26:40	451.6	Paragorgia cf jamesi
B023	Union	2017-07-22T00:26:40	451.6	Paragorgia cf jamesi
B023	Union	2017-07-22T00:26:59	450.99	Paragorgia cf jamesi
B023	Union	2017-07-22T00:27:20	455.49	Paragorgia cf jamesi
B023	Union	2017-07-22T00:27:27	451.53	Paragorgia cf jamesi
B023	Union	2017-07-22T00:27:54	452.28	Paragorgia cf jamesi
B023	Union	2017-07-22T00:28:23	456.03	Paragorgia cf jamesi
B023	Union	2017-07-22T00:28:47	452.42	Paragorgia cf jamesi
B023	Union	2017-07-22T00:28:49	448.46	Paragorgia cf jamesi
B023	Union	2017-07-22T00:29:06	450.51	Paragorgia cf jamesi
B023	Union	2017-07-22T00:29:11	448.26	Paragorgia cf jamesi
B023	Union	2017-07-22T00:29:13	448.05	Paragorgia cf jamesi
B023	Union	2017-07-22T00:29:17	453.03	Paragorgia cf jamesi
B023	Union	2017-07-22T00:29:25	448.39	Paragorgia cf jamesi
B023	Union	2017-07-22T00:29:30	454.47	Paragorgia cf jamesi
B023	Union	2017-07-22T00:29:55	446.62	Paragorgia cf jamesi
B023	Union	2017-07-22T00:29:55	446.62	Paragorgia cf jamesi
B023	Union	2017-07-22T00:30:01	448.05	Paragorgia cf jamesi
B023	Union	2017-07-22T00:30:01	448.05	Paragorgia cf jamesi
B023	Union	2017-07-22T00:30:07	448.05	Paragorgia cf jamesi
B023	Union	2017-07-22T00:30:36	445.05	Paragorgia cf jamesi
B023	Union	2017-07-22T00:30:38	446.48	Paragorgia cf jamesi
B023	Union	2017-07-22T00:30:41	448.67	Paragorgia cf jamesi
B023	Union	2017-07-22T00:30:47	446.48	Paragorgia cf jamesi
B023	Union	2017-07-22T00:30:58	449.28	Paragorgia cf jamesi
B023	Union	2017-07-22T00:31:10	451.39	Paragorgia cf jamesi
B023	Union	2017-07-22T00:31:27	443.34	Paragorgia cf jamesi
B023	Union	2017-07-22T00:31:31	451.39	Paragorgia cf jamesi
B023	Union	2017-07-22T00:31:31	451.39	Paragorgia cf jamesi
B023	Union	2017-07-22T00:32:06	449.14	Paragorgia cf jamesi
B023	Union	2017-07-22T00:32:06	449.14	Paragorgia cf jamesi
B023	Union	2017-07-22T00:32:06	449.14	Paragorgia cf jamesi
B023	Union	2017-07-22T00:32:13	446.69	Paragorgia cf jamesi
B023	Union	2017-07-22T00:32:13	446.69	Paragorgia cf jamesi
B023	Union	2017-07-22T00:32:16	439.05	Paragorgia cf jamesi
B023	Union	2017-07-22T00:32:16	439.05	Paragorgia cf jamesi
B023	Union	2017-07-22T00:32:21	440.62	Paragorgia cf jamesi
B023	Union	2017-07-22T00:32:50	444.16	Paragorgia cf jamesi
B023	Union	2017-07-22T00:32:58	441.5	Paragorgia cf jamesi
B023	Union	2017-07-22T00:33:02	443.75	Paragorgia cf jamesi
B023	Union	2017-07-22T00:33:03	440.89	Paragorgia cf jamesi
B023	Union	2017-07-22T00:33:15	446.07	Paragorgia cf jamesi
B023	Union	2017-07-22T00:33:15	446.07	Paragorgia cf jamesi
B023	Union	2017-07-22T00:33:21	443.75	Paragorgia cf jamesi
B023	Union	2017-07-22T00:33:22	443.75	Paragorgia cf jamesi
B023	Union	2017-07-22T00:33:22	443.75	Paragorgia cf jamesi
B023	Union	2017-07-22T00:33:30	443.07	Paragorgia cf jamesi
B023	Union	2017-07-22T00:33:30	443.07	Paragorgia cf jamesi
B023	Union	2017-07-22T00:33:36	444.16	Paragorgia cf jamesi
B023	Union	2017-07-22T00:33:36	444.16	Paragorgia cf jamesi
B023	Union	2017-07-22T00:33:36	444.16	Paragorgia cf jamesi
B023	Union	2017-07-22T00:33:42	443.55	Paragorgia cf jamesi
B023	Union	2017-07-22T00:33:42	443.55	Paragorgia cf jamesi
B023	Union	2017-07-22T00:33:53	437.48	Paragorgia cf jamesi
B023	Union	2017-07-22T00:33:53	437.48	Paragorgia cf jamesi
B023	Union	2017-07-22T00:33:56	441.64	Paragorgia cf jamesi
B023	Union	2017-07-22T00:33:56	441.64	Paragorgia cf jamesi
B023	Union	2017-07-22T00:34:17	442.73	Paragorgia cf jamesi
B023	Union	2017-07-22T00:34:17	442.73	Paragorgia cf jamesi
B023	Union	2017-07-22T00:34:17	442.73	Paragorgia cf jamesi
B023	Union	2017-07-22T00:34:17	442.73	Paragorgia cf jamesi
B023	Union	2017-07-22T00:34:18	441.43	Paragorgia cf jamesi
B023	Union	2017-07-22T00:34:18	441.43	Paragorgia cf jamesi
B023	Union	2017-07-22T00:34:25	439.25	Paragorgia cf jamesi
B023	Union	2017-07-22T00:34:30	438.3	Paragorgia cf jamesi
B023	Union	2017-07-22T00:34:51	437	Paragorgia cf jamesi
B023	Union	2017-07-22T00:34:57	439.52	Paragorgia cf jamesi
B023	Union	2017-07-22T00:34:59	440.07	Paragorgia cf jamesi
B023	Union	2017-07-22T00:34:59	440.07	Paragorgia cf jamesi
B023	Union	2017-07-22T00:34:59	440.07	Paragorgia cf jamesi
B023	Union	2017-07-22T00:34:59	440.07	Paragorgia cf jamesi
B023	Union	2017-07-22T00:34:59	440.07	Paragorgia cf jamesi
B023	Union	2017-07-22T00:35:05	436.32	Paragorgia cf jamesi
B023	Union	2017-07-22T00:35:11	437.95	Paragorgia cf jamesi
B023	Union	2017-07-22T00:35:11	437.95	Paragorgia cf jamesi
B023	Union	2017-07-22T00:35:11	437.95	Paragorgia cf jamesi
B023	Union	2017-07-22T00:35:16	443.28	Paragorgia cf jamesi
B023	Union	2017-07-22T00:35:17	437.27	Paragorgia cf jamesi
B023	Union	2017-07-22T00:35:22	431.47	Paragorgia cf jamesi
B023	Union	2017-07-22T00:35:22	431.47	Paragorgia cf jamesi
B023	Union	2017-07-22T00:35:24	440.34	Paragorgia cf jamesi
B023	Union	2017-07-22T00:35:33	439.73	Paragorgia cf jamesi
B023	Union	2017-07-22T00:35:35	439.52	Paragorgia cf jamesi
B023	Union	2017-07-22T00:35:49	431.2	Paragorgia cf jamesi
B023	Union	2017-07-22T00:36:10	435.91	Paragorgia cf jamesi
B023	Union	2017-07-22T00:36:24	433.25	Paragorgia cf jamesi
B023	Union	2017-07-22T00:36:36	433.38	Paragorgia cf jamesi
B023	Union	2017-07-22T00:36:42	434.82	Paragorgia cf jamesi
B023	Union	2017-07-22T00:36:45	432.5	Paragorgia cf jamesi
B023	Union	2017-07-22T00:37:00	434.82	Paragorgia cf jamesi
B023	Union	2017-07-22T00:37:02	433.66	Paragorgia cf jamesi
B023	Union	2017-07-22T00:37:02	433.66	Paragorgia cf jamesi
B023	Union	2017-07-22T00:37:25	428.74	Paragorgia cf jamesi
B023	Union	2017-07-22T00:37:26	428.74	Paragorgia cf jamesi
B023	Union	2017-07-22T00:37:43	438.43	Paragorgia cf jamesi
B023	Union	2017-07-22T00:38:01	430.93	Paragorgia cf jamesi
B023	Union	2017-07-22T00:38:01	430.93	Paragorgia cf jamesi
B023	Union	2017-07-22T00:38:03	426.15	Paragorgia cf jamesi
B023	Union	2017-07-22T00:38:14	425.74	Paragorgia cf jamesi
B023	Union	2017-07-22T00:38:36	427.65	Paragorgia cf jamesi
B023	Union	2017-07-22T00:38:36	427.65	Paragorgia cf jamesi
B023	Union	2017-07-22T00:39:40	426.42	Paragorgia cf jamesi
B023	Union	2017-07-22T00:39:40	426.42	Paragorgia cf jamesi
B023	Union	2017-07-22T00:39:40	426.42	Paragorgia cf jamesi
B023	Union	2017-07-22T00:39:40	426.42	Paragorgia cf jamesi
B023	Union	2017-07-22T00:39:40	426.42	Paragorgia cf jamesi
B023	Union	2017-07-22T00:39:42	421.1	Paragorgia cf jamesi
B023	Union	2017-07-22T00:40:24	429.9	Paragorgia cf jamesi
B023	Union	2017-07-22T00:40:24	429.9	Paragorgia cf jamesi
B023	Union	2017-07-22T00:40:24	429.9	Paragorgia cf jamesi
B023	Union	2017-07-22T00:40:36	429.22	Paragorgia cf jamesi
B023	Union	2017-07-22T00:40:36	429.22	Paragorgia cf jamesi
B023	Union	2017-07-22T00:40:42	421.65	Paragorgia cf jamesi
B023	Union	2017-07-22T00:40:42	421.65	Paragorgia cf jamesi
B023	Union	2017-07-22T00:40:55	422.4	Paragorgia cf jamesi
B023	Union	2017-07-22T00:40:55	422.4	Paragorgia cf jamesi
B023	Union	2017-07-22T00:41:03	425.81	Paragorgia cf jamesi
B023	Union	2017-07-22T00:41:03	425.81	Paragorgia cf jamesi
B023	Union	2017-07-22T00:41:11	424.79	Paragorgia cf jamesi
B023	Union	2017-07-22T00:41:11	424.79	Paragorgia cf jamesi
B023	Union	2017-07-22T00:41:36	423.22	Paragorgia cf jamesi
B023	Union	2017-07-22T00:41:36	423.22	Paragorgia cf jamesi
B023	Union	2017-07-22T00:41:50	417.55	Paragorgia cf jamesi
B023	Union	2017-07-22T00:41:50	417.55	Paragorgia cf jamesi
B023	Union	2017-07-22T00:41:50	417.55	Paragorgia cf jamesi
B023	Union	2017-07-22T00:41:56	419.67	Paragorgia cf jamesi
B023	Union	2017-07-22T00:42:15	423.76	Paragorgia cf jamesi
B023	Union	2017-07-22T00:42:17	417.96	Paragorgia cf jamesi
B023	Union	2017-07-22T00:42:17	417.96	Paragorgia cf jamesi
B023	Union	2017-07-22T00:42:50	416.32	Paragorgia cf jamesi
B023	Union	2017-07-22T00:42:54	420.69	Paragorgia cf jamesi
B023	Union	2017-07-22T00:42:57	423.49	Paragorgia cf jamesi
B023	Union	2017-07-22T00:43:09	421.51	Paragorgia cf jamesi
B023	Union	2017-07-22T00:43:09	421.51	Paragorgia cf jamesi
B023	Union	2017-07-22T00:43:11	421.31	Paragorgia cf jamesi
B023	Union	2017-07-22T00:43:30	421.58	Paragorgia cf jamesi
B023	Union	2017-07-22T00:43:31	415.57	Paragorgia cf jamesi
B023	Union	2017-07-22T00:43:35	415.71	Paragorgia cf jamesi
B023	Union	2017-07-22T00:43:35	415.71	Paragorgia cf jamesi
B023	Union	2017-07-22T00:43:35	415.71	Paragorgia cf jamesi
B023	Union	2017-07-22T00:43:35	415.71	Paragorgia cf jamesi
B023	Union	2017-07-22T00:43:41	415.16	Paragorgia cf jamesi
B023	Union	2017-07-22T00:43:41	415.16	Paragorgia cf jamesi
B023	Union	2017-07-22T00:43:41	415.16	Paragorgia cf jamesi
B023	Union	2017-07-22T00:43:57	420.15	Paragorgia cf jamesi
B023	Union	2017-07-22T00:44:14	414.69	Paragorgia cf jamesi
B023	Union	2017-07-22T00:44:14	414.69	Paragorgia cf jamesi
B023	Union	2017-07-22T00:44:14	414.69	Paragorgia cf jamesi
B023	Union	2017-07-22T00:44:14	414.69	Paragorgia cf jamesi
B023	Union	2017-07-22T00:44:25	417.35	Paragorgia cf jamesi
B023	Union	2017-07-22T00:44:25	417.35	Paragorgia cf jamesi
B023	Union	2017-07-22T00:44:25	417.35	Paragorgia cf jamesi
B023	Union	2017-07-22T00:44:25	417.35	Paragorgia cf jamesi
B023	Union	2017-07-22T00:44:32	418.51	Paragorgia cf jamesi
B023	Union	2017-07-22T00:45:04	417.01	Paragorgia cf jamesi
B023	Union	2017-07-22T00:45:04	417.01	Paragorgia cf jamesi
B023	Union	2017-07-22T00:45:06	413.46	Paragorgia cf jamesi
B023	Union	2017-07-22T00:45:12	417.35	Paragorgia cf jamesi
B023	Union	2017-07-22T00:45:36	411.34	Paragorgia cf jamesi
B023	Union	2017-07-22T00:45:37	413.39	Paragorgia cf jamesi
B023	Union	2017-07-22T00:45:48	414.75	Paragorgia cf jamesi
B023	Union	2017-07-22T00:46:14	410.59	Paragorgia cf jamesi
B023	Union	2017-07-22T00:46:14	410.59	Paragorgia cf jamesi
B023	Union	2017-07-22T00:46:14	410.59	Paragorgia cf jamesi
B023	Union	2017-07-22T00:46:15	419.53	Paragorgia cf jamesi
B023	Union	2017-07-22T00:46:29	409.23	Paragorgia cf jamesi
B023	Union	2017-07-22T00:46:45	414.41	Paragorgia cf jamesi
B023	Union	2017-07-22T00:46:45	414.41	Paragorgia cf jamesi
B023	Union	2017-07-22T00:46:49	412.43	Paragorgia cf jamesi
B023	Union	2017-07-22T00:46:56	410.46	Paragorgia cf jamesi
B023	Union	2017-07-22T00:47:31	411	Paragorgia cf jamesi
B023	Union	2017-07-22T00:48:16	402.74	Paragorgia cf jamesi
B023	Union	2017-07-22T00:48:16	402.74	Paragorgia cf jamesi
B023	Union	2017-07-22T00:48:25	405.2	Paragorgia cf jamesi
B023	Union	2017-07-22T00:48:33	402.54	Paragorgia cf jamesi
B023	Union	2017-07-22T00:48:33	402.54	Paragorgia cf jamesi
B023	Union	2017-07-22T00:48:40	409.91	Paragorgia cf jamesi
B023	Union	2017-07-22T00:48:46	405.54	Paragorgia cf jamesi
B023	Union	2017-07-22T00:48:46	405.54	Paragorgia cf jamesi
B023	Union	2017-07-22T00:48:46	405.54	Paragorgia cf jamesi
B023	Union	2017-07-22T00:48:54	404.18	Paragorgia cf jamesi
B023	Union	2017-07-22T00:49:03	407.18	Paragorgia cf jamesi
B023	Union	2017-07-22T00:49:16	401.18	Paragorgia cf jamesi
B023	Union	2017-07-22T00:49:16	401.18	Paragorgia cf jamesi
B023	Union	2017-07-22T00:49:17	405	Paragorgia cf jamesi
B023	Union	2017-07-22T00:49:25	404.38	Paragorgia cf jamesi
B023	Union	2017-07-22T00:49:25	404.38	Paragorgia cf jamesi
B023	Union	2017-07-22T00:49:34	402.47	Paragorgia cf jamesi
B023	Union	2017-07-22T00:49:34	402.47	Paragorgia cf jamesi
B023	Union	2017-07-22T00:49:39	401.04	Paragorgia cf jamesi
B023	Union	2017-07-22T00:49:39	401.04	Paragorgia cf jamesi
B023	Union	2017-07-22T00:49:44	403.77	Paragorgia cf jamesi
B023	Union	2017-07-22T00:49:52	410.39	Paragorgia cf jamesi
B023	Union	2017-07-22T00:49:57	406.98	Paragorgia cf jamesi
B023	Union	2017-07-22T00:50:10	405.47	Paragorgia cf jamesi
B023	Union	2017-07-22T00:50:11	405.82	Paragorgia cf jamesi
B023	Union	2017-07-22T00:50:16	401.18	Paragorgia cf jamesi
B023	Union	2017-07-22T00:50:32	405	Paragorgia cf jamesi
B023	Union	2017-07-22T00:50:32	405	Paragorgia cf jamesi
B023	Union	2017-07-22T00:50:40	400.36	Paragorgia cf jamesi
B023	Union	2017-07-22T00:50:40	400.36	Paragorgia cf jamesi
B023	Union	2017-07-22T00:51:09	404.31	Paragorgia cf jamesi
B023	Union	2017-07-22T00:51:24	403.36	Paragorgia cf jamesi
B023	Union	2017-07-22T00:52:11	399.33	Paragorgia cf jamesi
B023	Union	2017-07-22T00:52:43	397.15	Paragorgia cf jamesi
B023	Union	2017-07-22T00:52:57	402.13	Paragorgia cf jamesi
B023	Union	2017-07-22T00:52:59	396.53	Paragorgia cf jamesi
B023	Union	2017-07-22T00:52:59	396.53	Paragorgia cf jamesi
B023	Union	2017-07-22T00:53:26	391.83	Paragorgia cf jamesi
B023	Union	2017-07-22T00:53:33	393.94	Paragorgia cf jamesi
B023	Union	2017-07-22T00:53:57	391.62	Paragorgia cf jamesi
B023	Union	2017-07-22T00:54:09	394.49	Paragorgia cf jamesi
B023	Union	2017-07-22T00:54:20	399.26	Paragorgia cf jamesi
B023	Union	2017-07-22T00:54:31	398.51	Paragorgia cf jamesi
B023	Union	2017-07-22T00:54:39	396.53	Paragorgia cf jamesi
B023	Union	2017-07-22T00:55:09	394.69	Paragorgia cf jamesi
B023	Union	2017-07-22T00:55:33	393.26	Paragorgia cf jamesi
B023	Union	2017-07-22T00:55:42	397.9	Paragorgia cf jamesi
B023	Union	2017-07-22T00:55:42	397.9	Paragorgia cf jamesi
B023	Union	2017-07-22T00:55:49	396.19	Paragorgia cf jamesi
B023	Union	2017-07-22T00:55:49	396.19	Paragorgia cf jamesi
B023	Union	2017-07-22T00:55:54	391.08	Paragorgia cf jamesi
B023	Union	2017-07-22T00:56:01	397.76	Paragorgia cf jamesi
B023	Union	2017-07-22T00:56:03	394.69	Paragorgia cf jamesi
B023	Union	2017-07-22T00:56:03	394.69	Paragorgia cf jamesi
B023	Union	2017-07-22T00:56:09	395.1	Paragorgia cf jamesi
B023	Union	2017-07-22T00:56:27	389.78	Paragorgia cf jamesi
B023	Union	2017-07-22T00:56:54	391.28	Paragorgia cf jamesi
B023	Union	2017-07-22T00:57:15	393.94	Paragorgia cf jamesi
B023	Union	2017-07-22T00:57:19	391.08	Paragorgia cf jamesi
B023	Union	2017-07-22T00:57:19	391.08	Paragorgia cf jamesi
B023	Union	2017-07-22T00:57:28	393.12	Paragorgia cf jamesi
B023	Union	2017-07-22T00:57:28	393.12	Paragorgia cf jamesi
B023	Union	2017-07-22T00:57:40	389.85	Paragorgia cf jamesi
B023	Union	2017-07-22T00:57:40	389.85	Paragorgia cf jamesi
B023	Union	2017-07-22T00:57:40	389.85	Paragorgia cf jamesi
B023	Union	2017-07-22T00:57:40	389.85	Paragorgia cf jamesi
B023	Union	2017-07-22T00:57:45	391.62	Paragorgia cf jamesi
B023	Union	2017-07-22T00:58:21	399.47	Paragorgia cf jamesi
B023	Union	2017-07-22T00:58:21	399.47	Paragorgia cf jamesi
B023	Union	2017-07-22T00:58:26	395.03	Paragorgia cf jamesi
B023	Union	2017-07-22T00:58:34	391.76	Paragorgia cf jamesi
B023	Union	2017-07-22T00:58:34	391.76	Paragorgia cf jamesi
B023	Union	2017-07-22T00:58:36	398.38	Paragorgia cf jamesi
B023	Union	2017-07-22T00:58:42	393.94	Paragorgia cf jamesi
B023	Union	2017-07-22T00:58:42	393.94	Paragorgia cf jamesi
B023	Union	2017-07-22T00:58:57	392.37	Paragorgia cf jamesi
B023	Union	2017-07-22T00:59:02	392.71	Paragorgia cf jamesi
B023	Union	2017-07-22T00:59:22	397.76	Paragorgia cf jamesi
B023	Union	2017-07-22T00:59:22	397.76	Paragorgia cf jamesi
B023	Union	2017-07-22T00:59:32	399.81	Paragorgia cf jamesi
B023	Union	2017-07-22T00:59:42	396.53	Paragorgia cf jamesi
B023	Union	2017-07-22T00:59:42	396.53	Paragorgia cf jamesi
B023	Union	2017-07-22T00:59:50	396.26	Paragorgia cf jamesi
B023	Union	2017-07-22T00:59:52	398.17	Paragorgia cf jamesi
B023	Union	2017-07-22T00:59:52	398.17	Paragorgia cf jamesi
B023	Union	2017-07-22T01:00:07	397.29	Paragorgia cf jamesi
B023	Union	2017-07-22T01:00:07	397.29	Paragorgia cf jamesi
B023	Union	2017-07-22T01:00:07	397.29	Paragorgia cf jamesi
B023	Union	2017-07-22T01:00:07	397.29	Paragorgia cf jamesi
B023	Union	2017-07-22T01:00:12	400.22	Paragorgia cf jamesi
B023	Union	2017-07-22T01:00:12	400.22	Paragorgia cf jamesi
B023	Union	2017-07-22T01:00:21	391.42	Paragorgia cf jamesi
B023	Union	2017-07-22T01:00:26	394.56	Paragorgia cf jamesi
B023	Union	2017-07-22T01:00:43	396.53	Paragorgia cf jamesi
B023	Union	2017-07-22T01:00:43	396.53	Paragorgia cf jamesi
B023	Union	2017-07-22T01:00:43	396.53	Paragorgia cf jamesi
B023	Union	2017-07-22T01:00:46	396.74	Paragorgia cf jamesi
B023	Union	2017-07-22T01:01:00	401.11	Paragorgia cf jamesi
B023	Union	2017-07-22T01:01:01	393.94	Paragorgia cf jamesi
B023	Union	2017-07-22T01:01:01	393.94	Paragorgia cf jamesi
B023	Union	2017-07-22T01:01:01	393.94	Paragorgia cf jamesi
B023	Union	2017-07-22T01:01:23	394.49	Paragorgia cf jamesi
B023	Union	2017-07-22T01:01:23	394.49	Paragorgia cf jamesi
B023	Union	2017-07-22T01:01:23	394.49	Paragorgia cf jamesi
B023	Union	2017-07-22T01:01:39	399.67	Paragorgia cf jamesi
B023	Union	2017-07-22T01:01:39	399.67	Paragorgia cf jamesi
B023	Union	2017-07-22T01:01:40	399.26	Paragorgia cf jamesi
B023	Union	2017-07-22T01:01:40	399.26	Paragorgia cf jamesi
B023	Union	2017-07-22T01:01:40	399.26	Paragorgia cf jamesi
B023	Union	2017-07-22T01:01:40	399.26	Paragorgia cf jamesi
B023	Union	2017-07-22T01:01:40	399.26	Paragorgia cf jamesi
B023	Union	2017-07-22T01:01:53	396.94	Paragorgia cf jamesi
B023	Union	2017-07-22T01:02:01	392.71	Paragorgia cf jamesi
B023	Union	2017-07-22T01:02:01	392.71	Paragorgia cf jamesi
B023	Union	2017-07-22T01:02:01	392.71	Paragorgia cf jamesi
B023	Union	2017-07-22T01:02:03	397.9	Paragorgia cf jamesi
B023	Union	2017-07-22T01:02:08	402.13	Paragorgia cf jamesi
B023	Union	2017-07-22T01:02:08	402.13	Paragorgia cf jamesi
B023	Union	2017-07-22T01:02:15	394.97	Paragorgia cf jamesi
B023	Union	2017-07-22T01:02:44	397.15	Paragorgia cf jamesi
B023	Union	2017-07-22T01:02:57	398.92	Paragorgia cf jamesi
B023	Union	2017-07-22T01:03:10	402.61	Paragorgia cf jamesi
B023	Union	2017-07-22T01:03:10	402.61	Paragorgia cf jamesi
B023	Union	2017-07-22T01:03:21	391.69	Paragorgia cf jamesi
B023	Union	2017-07-22T01:03:27	400.63	Paragorgia cf jamesi
B023	Union	2017-07-22T01:03:28	398.85	Paragorgia cf jamesi
B023	Union	2017-07-22T01:03:33	400.63	Paragorgia cf jamesi
B023	Union	2017-07-22T01:03:33	400.63	Paragorgia cf jamesi
B023	Union	2017-07-22T01:03:54	400.29	Paragorgia cf jamesi
B023	Union	2017-07-22T01:04:10	400.36	Paragorgia cf jamesi
B023	Union	2017-07-22T01:04:15	398.65	Paragorgia cf jamesi
B023	Union	2017-07-22T01:04:56	398.72	Paragorgia cf jamesi
B023	Union	2017-07-22T01:04:58	399.67	Paragorgia cf jamesi
B023	Union	2017-07-22T01:05:40	393.4	Paragorgia cf jamesi
B023	Union	2017-07-22T01:06:05	400.02	Paragorgia cf jamesi
B023	Union	2017-07-22T01:06:30	392.71	Paragorgia cf jamesi
B023	Union	2017-07-22T01:06:31	398.1	Paragorgia cf jamesi
B023	Union	2017-07-22T01:06:31	398.1	Paragorgia cf jamesi
B023	Union	2017-07-22T01:06:39	391.42	Paragorgia cf jamesi
B023	Union	2017-07-22T01:06:39	391.42	Paragorgia cf jamesi
B023	Union	2017-07-22T01:07:10	403.56	Paragorgia cf jamesi
B023	Union	2017-07-22T01:07:41	395.99	Paragorgia cf jamesi
B023	Union	2017-07-22T01:07:41	395.99	Paragorgia cf jamesi
B023	Union	2017-07-22T01:07:43	402.81	Paragorgia cf jamesi
B023	Union	2017-07-22T01:07:54	398.51	Paragorgia cf jamesi
B023	Union	2017-07-22T01:08:02	395.37	Paragorgia cf jamesi
B023	Union	2017-07-22T01:08:20	394.49	Paragorgia cf jamesi
B023	Union	2017-07-22T01:08:39	402.47	Paragorgia cf jamesi
B023	Union	2017-07-22T01:10:22	400.36	Paragorgia cf jamesi
B023	Union	2017-07-22T01:10:56	409.16	Paragorgia cf jamesi
B023	Union	2017-07-22T01:11:00	401.99	Paragorgia cf jamesi
B023	Union	2017-07-22T01:11:40	406.77	Paragorgia cf jamesi
B023	Union	2017-07-22T01:11:40	406.77	Paragorgia cf jamesi
B023	Union	2017-07-22T01:11:59	415.37	Paragorgia cf jamesi
B023	Union	2017-07-22T01:11:59	415.37	Paragorgia cf jamesi
B023	Union	2017-07-22T01:12:19	412.3	Paragorgia cf jamesi
B023	Union	2017-07-22T01:12:33	409.3	Paragorgia cf jamesi
B024	Union	2017-07-22T22:50:14	1012.2	Paragorgia cf jamesi
B024	Union	2017-07-22T23:36:26	678.32	Paragorgia cf jamesi
B024	Union	2017-07-22T23:36:45	674.64	Paragorgia cf jamesi
B024	Union	2017-07-22T23:37:57	662.85	Paragorgia cf jamesi
B024	Union	2017-07-22T23:38:02	661.69	Paragorgia cf jamesi
B024	Union	2017-07-22T23:38:08	661.49	Paragorgia cf jamesi
B024	Union	2017-07-22T23:38:20	660.33	Paragorgia cf jamesi
B024	Union	2017-07-22T23:38:26	662.44	Paragorgia cf jamesi
B024	Union	2017-07-22T23:38:29	659.17	Paragorgia cf jamesi
B024	Union	2017-07-22T23:38:37	657.88	Paragorgia cf jamesi
B024	Union	2017-07-22T23:38:44	657.67	Paragorgia cf jamesi
B024	Union	2017-07-22T23:38:47	658.29	Paragorgia cf jamesi
B024	Union	2017-07-22T23:38:47	658.29	Paragorgia cf jamesi
B024	Union	2017-07-22T23:38:55	657.2	Paragorgia cf jamesi
B024	Union	2017-07-22T23:38:55	657.2	Paragorgia cf jamesi
B024	Union	2017-07-22T23:39:13	654.4	Paragorgia cf jamesi
B024	Union	2017-07-22T23:39:19	656.17	Paragorgia cf jamesi
B024	Union	2017-07-22T23:39:19	656.17	Paragorgia cf jamesi
B024	Union	2017-07-22T23:39:19	656.17	Paragorgia cf jamesi
B024	Union	2017-07-22T23:39:20	654.06	Paragorgia cf jamesi
B024	Union	2017-07-22T23:39:34	651.33	Paragorgia cf jamesi
B024	Union	2017-07-22T23:39:34	651.33	Paragorgia cf jamesi
B024	Union	2017-07-22T23:39:36	650.58	Paragorgia cf jamesi
B024	Union	2017-07-22T23:40:02	647.59	Paragorgia cf jamesi
B024	Union	2017-07-22T23:40:02	647.59	Paragorgia cf jamesi
B024	Union	2017-07-22T23:40:02	647.59	Paragorgia cf jamesi
B024	Union	2017-07-22T23:40:02	647.59	Paragorgia cf jamesi
B024	Union	2017-07-22T23:40:02	647.59	Paragorgia cf jamesi
B024	Union	2017-07-22T23:40:03	646.7	Paragorgia cf jamesi
B024	Union	2017-07-22T23:40:04	646.7	Paragorgia cf jamesi
B024	Union	2017-07-22T23:40:04	646.7	Paragorgia cf jamesi
B024	Union	2017-07-22T23:40:04	646.7	Paragorgia cf jamesi
B024	Union	2017-07-22T23:40:04	646.7	Paragorgia cf jamesi
B024	Union	2017-07-22T23:40:43	643.84	Paragorgia cf jamesi
B024	Union	2017-07-22T23:40:43	643.84	Paragorgia cf jamesi
B024	Union	2017-07-22T23:40:44	643.97	Paragorgia cf jamesi
B024	Union	2017-07-22T23:40:52	641.86	Paragorgia cf jamesi
B024	Union	2017-07-22T23:40:52	641.86	Paragorgia cf jamesi
B024	Union	2017-07-22T23:41:00	642.2	Paragorgia cf jamesi
B024	Union	2017-07-22T23:41:05	640.63	Paragorgia cf jamesi
B024	Union	2017-07-22T23:41:07	639.75	Paragorgia cf jamesi
B024	Union	2017-07-22T23:41:08	640.84	Paragorgia cf jamesi
B024	Union	2017-07-22T23:41:08	640.84	Paragorgia cf jamesi
B024	Union	2017-07-22T23:41:10	639.95	Paragorgia cf jamesi
B024	Union	2017-07-22T23:41:20	639.41	Paragorgia cf jamesi
B024	Union	2017-07-22T23:41:26	637.09	Paragorgia cf jamesi
B024	Union	2017-07-22T23:41:27	636.54	Paragorgia cf jamesi
B024	Union	2017-07-22T23:41:38	636.34	Paragorgia cf jamesi
B024	Union	2017-07-22T23:41:38	636.34	Paragorgia cf jamesi
B024	Union	2017-07-22T23:42:09	632.18	Paragorgia cf jamesi
B024	Union	2017-07-22T23:42:12	631.7	Paragorgia cf jamesi
B024	Union	2017-07-22T23:42:14	629.93	Paragorgia cf jamesi
B024	Union	2017-07-22T23:42:37	629.32	Paragorgia cf jamesi
B024	Union	2017-07-22T23:42:52	626.86	Paragorgia cf jamesi
B024	Union	2017-07-22T23:43:13	626.66	Paragorgia cf jamesi
B024	Union	2017-07-22T23:43:13	626.66	Paragorgia cf jamesi
B024	Union	2017-07-22T23:43:13	626.66	Paragorgia cf jamesi
B024	Union	2017-07-22T23:43:22	624.41	Paragorgia cf jamesi
B024	Union	2017-07-22T23:43:24	623.86	Paragorgia cf jamesi
B024	Union	2017-07-22T23:43:52	620.86	Paragorgia cf jamesi
B024	Union	2017-07-22T23:44:31	615.27	Paragorgia cf jamesi
B024	Union	2017-07-22T23:44:38	613.71	Paragorgia cf jamesi
B024	Union	2017-07-22T23:44:38	613.71	Paragorgia cf jamesi
B024	Union	2017-07-22T23:45:58	602.59	Paragorgia cf jamesi
B024	Union	2017-07-22T23:46:35	596.12	Paragorgia cf jamesi
B024	Union	2017-07-22T23:46:40	594.69	Paragorgia cf jamesi
B024	Union	2017-07-22T23:46:46	595.44	Paragorgia cf jamesi
B024	Union	2017-07-22T23:46:53	594.21	Paragorgia cf jamesi
B024	Union	2017-07-22T23:47:39	585	Paragorgia cf jamesi
B024	Union	2017-07-22T23:47:45	583.57	Paragorgia cf jamesi
B024	Union	2017-07-22T23:48:52	573.35	Paragorgia cf jamesi
B024	Union	2017-07-22T23:48:58	571.37	Paragorgia cf jamesi
B024	Union	2017-07-22T23:49:03	572.05	Paragorgia cf jamesi
B024	Union	2017-07-22T23:49:25	566.53	Paragorgia cf jamesi
B024	Union	2017-07-22T23:49:28	564.89	Paragorgia cf jamesi
B024	Union	2017-07-22T23:49:38	567.55	Paragorgia cf jamesi
B024	Union	2017-07-22T23:50:08	560.87	Paragorgia cf jamesi
B024	Union	2017-07-22T23:50:14	557.66	Paragorgia cf jamesi
B024	Union	2017-07-22T23:50:14	557.66	Paragorgia cf jamesi
B024	Union	2017-07-22T23:50:17	557.87	Paragorgia cf jamesi
B024	Union	2017-07-22T23:53:09	532.09	Paragorgia cf jamesi
B024	Union	2017-07-22T23:54:17	523.56	Paragorgia cf jamesi
B024	Union	2017-07-22T23:54:57	516.81	Paragorgia cf jamesi
B024	Union	2017-07-22T23:54:57	516.81	Paragorgia cf jamesi
B024	Union	2017-07-22T23:55:38	511.29	Paragorgia cf jamesi
B024	Union	2017-07-22T23:55:56	508.56	Paragorgia cf jamesi
B024	Union	2017-07-22T23:56:24	507.88	Paragorgia cf jamesi
B024	Union	2017-07-22T23:56:25	505.7	Paragorgia cf jamesi
B024	Union	2017-07-22T23:56:25	505.7	Paragorgia cf jamesi
B024	Union	2017-07-22T23:56:28	505.29	Paragorgia cf jamesi
B024	Union	2017-07-22T23:56:45	503.99	Paragorgia cf jamesi
B024	Union	2017-07-22T23:56:56	500.17	Paragorgia cf jamesi
B024	Union	2017-07-22T23:57:12	499.35	Paragorgia cf jamesi
B024	Union	2017-07-22T23:57:13	497.99	Paragorgia cf jamesi
B024	Union	2017-07-22T23:57:13	497.99	Paragorgia cf jamesi
B024	Union	2017-07-22T23:57:17	496.56	Paragorgia cf jamesi
B024	Union	2017-07-22T23:57:20	495.74	Paragorgia cf jamesi
B024	Union	2017-07-22T23:57:35	496.56	Paragorgia cf jamesi
B024	Union	2017-07-22T23:57:46	494.37	Paragorgia cf jamesi
B024	Union	2017-07-22T23:58:16	490.55	Paragorgia cf jamesi
B024	Union	2017-07-23T00:04:54	434.61	Paragorgia cf jamesi
B024	Union	2017-07-23T00:04:56	433.86	Paragorgia cf jamesi
B024	Union	2017-07-23T00:04:58	432.7	Paragorgia cf jamesi
B024	Union	2017-07-23T00:05:04	433.11	Paragorgia cf jamesi
B024	Union	2017-07-23T00:05:11	433.66	Paragorgia cf jamesi
B024	Union	2017-07-23T00:05:11	433.66	Paragorgia cf jamesi
B024	Union	2017-07-23T00:05:11	433.66	Paragorgia cf jamesi
B024	Union	2017-07-23T00:05:11	433.66	Paragorgia cf jamesi
B024	Union	2017-07-23T00:05:12	433.52	Paragorgia cf jamesi
B024	Union	2017-07-23T00:05:12	433.52	Paragorgia cf jamesi
B024	Union	2017-07-23T00:05:13	431.34	Paragorgia cf jamesi
B024	Union	2017-07-23T00:05:13	431.34	Paragorgia cf jamesi
B024	Union	2017-07-23T00:07:22	443.21	Paragorgia cf jamesi
B024	Union	2017-07-23T00:07:22	443.21	Paragorgia cf jamesi
B024	Union	2017-07-23T00:07:24	443.28	Paragorgia cf jamesi
B024	Union	2017-07-23T00:07:24	443.28	Paragorgia cf jamesi
B024	Union	2017-07-23T00:10:14	440.68	Paragorgia cf jamesi
B024	Union	2017-07-23T00:10:16	439.18	Paragorgia cf jamesi
B024	Union	2017-07-23T00:10:17	439.18	Paragorgia cf jamesi
B024	Union	2017-07-23T00:10:17	439.18	Paragorgia cf jamesi
B024	Union	2017-07-23T00:10:17	439.18	Paragorgia cf jamesi
B024	Union	2017-07-23T00:10:26	440.21	Paragorgia cf jamesi
B024	Union	2017-07-23T00:10:28	439.46	Paragorgia cf jamesi
B024	Union	2017-07-23T00:10:28	439.46	Paragorgia cf jamesi
B024	Union	2017-07-23T00:10:31	439.66	Paragorgia cf jamesi
B024	Union	2017-07-23T00:10:32	437.48	Paragorgia cf jamesi
B024	Union	2017-07-23T00:10:36	437.27	Paragorgia cf jamesi
B024	Union	2017-07-23T00:10:50	438.64	Paragorgia cf jamesi
B024	Union	2017-07-23T00:10:51	437.75	Paragorgia cf jamesi
B024	Union	2017-07-23T00:10:51	437.75	Paragorgia cf jamesi
B024	Union	2017-07-23T00:10:51	437.75	Paragorgia cf jamesi
B024	Union	2017-07-23T00:10:59	436.25	Paragorgia cf jamesi
B024	Union	2017-07-23T00:11:02	434	Paragorgia cf jamesi
B024	Union	2017-07-23T00:11:02	434	Paragorgia cf jamesi
B024	Union	2017-07-23T00:11:02	434	Paragorgia cf jamesi
B024	Union	2017-07-23T00:11:02	434	Paragorgia cf jamesi
B024	Union	2017-07-23T00:11:08	434.68	Paragorgia cf jamesi
B024	Union	2017-07-23T00:11:18	434.75	Paragorgia cf jamesi
B024	Union	2017-07-23T00:11:21	434.68	Paragorgia cf jamesi
B024	Union	2017-07-23T00:11:21	434.68	Paragorgia cf jamesi
B024	Union	2017-07-23T00:11:21	434.68	Paragorgia cf jamesi
B024	Union	2017-07-23T00:11:25	435.16	Paragorgia cf jamesi
B024	Union	2017-07-23T00:11:26	435.23	Paragorgia cf jamesi
B024	Union	2017-07-23T00:11:26	435.23	Paragorgia cf jamesi
B024	Union	2017-07-23T00:11:29	434.07	Paragorgia cf jamesi
B024	Union	2017-07-23T00:11:31	432.91	Paragorgia cf jamesi
B024	Union	2017-07-23T00:11:31	432.91	Paragorgia cf jamesi
B024	Union	2017-07-23T00:11:31	432.91	Paragorgia cf jamesi
B024	Union	2017-07-23T00:11:39	432.5	Paragorgia cf jamesi
B024	Union	2017-07-23T00:11:43	433.31	Paragorgia cf jamesi
B024	Union	2017-07-23T00:11:48	434.07	Paragorgia cf jamesi
B024	Union	2017-07-23T00:11:50	432.56	Paragorgia cf jamesi
B024	Union	2017-07-23T00:11:50	432.56	Paragorgia cf jamesi
B024	Union	2017-07-23T00:11:51	432.56	Paragorgia cf jamesi
B024	Union	2017-07-23T00:11:52	431.88	Paragorgia cf jamesi
B024	Union	2017-07-23T00:11:52	431.88	Paragorgia cf jamesi
B024	Union	2017-07-23T00:11:58	430.93	Paragorgia cf jamesi
B024	Union	2017-07-23T00:11:58	430.93	Paragorgia cf jamesi
B024	Union	2017-07-23T00:11:58	430.93	Paragorgia cf jamesi
B024	Union	2017-07-23T00:11:58	430.93	Paragorgia cf jamesi
B024	Union	2017-07-23T00:12:09	427.65	Paragorgia cf jamesi
B024	Union	2017-07-23T00:12:09	427.65	Paragorgia cf jamesi
B024	Union	2017-07-23T00:12:30	427.99	Paragorgia cf jamesi
B024	Union	2017-07-23T00:12:41	427.99	Paragorgia cf jamesi
B024	Union	2017-07-23T00:12:41	427.99	Paragorgia cf jamesi
B024	Union	2017-07-23T00:12:41	427.99	Paragorgia cf jamesi
B024	Union	2017-07-23T00:12:52	423.56	Paragorgia cf jamesi
B024	Union	2017-07-23T00:12:52	423.56	Paragorgia cf jamesi
B024	Union	2017-07-23T00:12:57	422.12	Paragorgia cf jamesi
B024	Union	2017-07-23T00:13:07	421.17	Paragorgia cf jamesi
B024	Union	2017-07-23T00:13:08	420.21	Paragorgia cf jamesi
B024	Union	2017-07-23T00:13:18	421.03	Paragorgia cf jamesi
B024	Union	2017-07-23T00:13:34	417.35	Paragorgia cf jamesi
B024	Union	2017-07-23T00:13:34	417.35	Paragorgia cf jamesi
B024	Union	2017-07-23T00:13:34	417.35	Paragorgia cf jamesi
B024	Union	2017-07-23T00:13:34	417.35	Paragorgia cf jamesi
B024	Union	2017-07-23T00:13:34	417.35	Paragorgia cf jamesi
B024	Union	2017-07-23T00:13:34	417.35	Paragorgia cf jamesi
B024	Union	2017-07-23T00:13:34	417.35	Paragorgia cf jamesi
B024	Union	2017-07-23T00:13:40	418.64	Paragorgia cf jamesi
B024	Union	2017-07-23T00:13:57	419.19	Paragorgia cf jamesi
B024	Union	2017-07-23T00:13:57	419.19	Paragorgia cf jamesi
B024	Union	2017-07-23T00:14:02	418.37	Paragorgia cf jamesi
B024	Union	2017-07-23T00:14:02	418.37	Paragorgia cf jamesi
B024	Union	2017-07-23T00:14:08	418.78	Paragorgia cf jamesi
B024	Union	2017-07-23T00:14:08	418.78	Paragorgia cf jamesi
B024	Union	2017-07-23T00:14:15	417.14	Paragorgia cf jamesi
B024	Union	2017-07-23T00:14:15	417.14	Paragorgia cf jamesi
B024	Union	2017-07-23T00:14:15	417.14	Paragorgia cf jamesi
B024	Union	2017-07-23T00:14:26	417.21	Paragorgia cf jamesi
B024	Union	2017-07-23T00:14:26	417.21	Paragorgia cf jamesi
B024	Union	2017-07-23T00:14:27	417.48	Paragorgia cf jamesi
B024	Union	2017-07-23T00:14:27	417.48	Paragorgia cf jamesi
B024	Union	2017-07-23T00:14:35	415.71	Paragorgia cf jamesi
B024	Union	2017-07-23T00:14:39	414.62	Paragorgia cf jamesi
B024	Union	2017-07-23T00:14:51	413.12	Paragorgia cf jamesi
B024	Union	2017-07-23T00:14:55	411.07	Paragorgia cf jamesi
B024	Union	2017-07-23T00:14:59	411.68	Paragorgia cf jamesi
B024	Union	2017-07-23T00:14:59	411.68	Paragorgia cf jamesi
B024	Union	2017-07-23T00:15:16	412.98	Paragorgia cf jamesi
B024	Union	2017-07-23T00:15:19	410.52	Paragorgia cf jamesi
B024	Union	2017-07-23T00:15:19	410.52	Paragorgia cf jamesi
B024	Union	2017-07-23T00:15:31	409.23	Paragorgia cf jamesi
B024	Union	2017-07-23T00:15:47	410.87	Paragorgia cf jamesi
B024	Union	2017-07-23T00:15:50	410.32	Paragorgia cf jamesi
B024	Union	2017-07-23T00:16:08	408.68	Paragorgia cf jamesi
B024	Union	2017-07-23T00:16:13	407.11	Paragorgia cf jamesi
B024	Union	2017-07-23T00:16:13	407.11	Paragorgia cf jamesi
B024	Union	2017-07-23T00:16:17	408.14	Paragorgia cf jamesi
B024	Union	2017-07-23T00:16:17	408.14	Paragorgia cf jamesi
B024	Union	2017-07-23T00:16:17	408.14	Paragorgia cf jamesi
B024	Union	2017-07-23T00:16:30	409.43	Paragorgia cf jamesi
B024	Union	2017-07-23T00:16:30	409.43	Paragorgia cf jamesi
B024	Union	2017-07-23T00:16:32	407.11	Paragorgia cf jamesi
B024	Union	2017-07-23T00:16:44	406.23	Paragorgia cf jamesi
B024	Union	2017-07-23T00:16:44	406.23	Paragorgia cf jamesi
B024	Union	2017-07-23T00:16:54	405.88	Paragorgia cf jamesi
B024	Union	2017-07-23T00:16:54	405.88	Paragorgia cf jamesi
B024	Union	2017-07-23T00:16:56	404.52	Paragorgia cf jamesi
B024	Union	2017-07-23T00:17:01	403.97	Paragorgia cf jamesi
B024	Union	2017-07-23T00:17:01	403.97	Paragorgia cf jamesi
B024	Union	2017-07-23T00:17:06	405.47	Paragorgia cf jamesi
B024	Union	2017-07-23T00:17:06	405.47	Paragorgia cf jamesi
B024	Union	2017-07-23T00:17:09	405.61	Paragorgia cf jamesi
B024	Union	2017-07-23T00:17:16	404.79	Paragorgia cf jamesi
B024	Union	2017-07-23T00:17:35	405.41	Paragorgia cf jamesi
B024	Union	2017-07-23T00:17:39	405.88	Paragorgia cf jamesi
B024	Union	2017-07-23T00:17:41	403.77	Paragorgia cf jamesi
B024	Union	2017-07-23T00:17:48	404.38	Paragorgia cf jamesi
B024	Union	2017-07-23T00:17:57	406.16	Paragorgia cf jamesi
B024	Union	2017-07-23T00:18:01	405.34	Paragorgia cf jamesi
B024	Union	2017-07-23T00:18:03	404.04	Paragorgia cf jamesi
B024	Union	2017-07-23T00:18:15	403.77	Paragorgia cf jamesi
B024	Union	2017-07-23T00:18:15	403.77	Paragorgia cf jamesi
B024	Union	2017-07-23T00:18:23	403.22	Paragorgia cf jamesi
B024	Union	2017-07-23T00:18:29	403.97	Paragorgia cf jamesi
B024	Union	2017-07-23T00:18:32	403.15	Paragorgia cf jamesi
B024	Union	2017-07-23T00:18:32	403.15	Paragorgia cf jamesi
B024	Union	2017-07-23T00:18:39	402.74	Paragorgia cf jamesi
B024	Union	2017-07-23T00:18:39	402.74	Paragorgia cf jamesi
B024	Union	2017-07-23T00:18:39	402.74	Paragorgia cf jamesi
B024	Union	2017-07-23T00:18:45	404.38	Paragorgia cf jamesi
B024	Union	2017-07-23T00:18:46	402.54	Paragorgia cf jamesi
B024	Union	2017-07-23T00:18:50	403.36	Paragorgia cf jamesi
B024	Union	2017-07-23T00:19:04	402.95	Paragorgia cf jamesi
B024	Union	2017-07-23T00:19:29	402.88	Paragorgia cf jamesi
B024	Union	2017-07-23T00:19:37	404.11	Paragorgia cf jamesi
B024	Union	2017-07-23T00:20:06	403.29	Paragorgia cf jamesi
B024	Union	2017-07-23T00:20:44	404.45	Paragorgia cf jamesi
B024	Union	2017-07-23T00:20:54	404.11	Paragorgia cf jamesi
B024	Union	2017-07-23T00:21:10	402.81	Paragorgia cf jamesi
B024	Union	2017-07-23T00:21:34	400.02	Paragorgia cf jamesi
B024	Union	2017-07-23T00:21:40	399.95	Paragorgia cf jamesi
B024	Union	2017-07-23T00:21:45	399.95	Paragorgia cf jamesi
B024	Union	2017-07-23T00:21:45	399.95	Paragorgia cf jamesi
B024	Union	2017-07-23T00:21:49	400.42	Paragorgia cf jamesi
B024	Union	2017-07-23T00:21:51	400.9	Paragorgia cf jamesi
B024	Union	2017-07-23T00:21:51	400.9	Paragorgia cf jamesi
B024	Union	2017-07-23T00:21:51	400.9	Paragorgia cf jamesi
B024	Union	2017-07-23T00:21:57	401.99	Paragorgia cf jamesi
B024	Union	2017-07-23T00:21:57	401.99	Paragorgia cf jamesi
B024	Union	2017-07-23T00:21:59	399.95	Paragorgia cf jamesi
B024	Union	2017-07-23T00:33:27	403.43	Paragorgia cf jamesi
B024	Union	2017-07-23T00:33:28	403.97	Paragorgia cf jamesi
B024	Union	2017-07-23T00:33:29	402.61	Paragorgia cf jamesi
B024	Union	2017-07-23T00:33:29	402.61	Paragorgia cf jamesi
B024	Union	2017-07-23T00:33:29	402.61	Paragorgia cf jamesi
B024	Union	2017-07-23T00:33:34	401.45	Paragorgia cf jamesi
B024	Union	2017-07-23T00:33:41	402.88	Paragorgia cf jamesi
B024	Union	2017-07-23T00:33:44	403.02	Paragorgia cf jamesi
B024	Union	2017-07-23T00:33:45	403.02	Paragorgia cf jamesi
B024	Union	2017-07-23T00:33:59	401.93	Paragorgia cf jamesi
B024	Union	2017-07-23T00:34:04	400.7	Paragorgia cf jamesi
B024	Union	2017-07-23T00:34:04	400.7	Paragorgia cf jamesi
B024	Union	2017-07-23T00:34:04	400.7	Paragorgia cf jamesi
B024	Union	2017-07-23T00:34:04	400.7	Paragorgia cf jamesi
B024	Union	2017-07-23T00:34:04	400.7	Paragorgia cf jamesi
B024	Union	2017-07-23T00:34:04	400.7	Paragorgia cf jamesi
B024	Union	2017-07-23T00:34:04	400.7	Paragorgia cf jamesi
B024	Union	2017-07-23T00:34:10	400.22	Paragorgia cf jamesi
B024	Union	2017-07-23T00:34:15	401.11	Paragorgia cf jamesi
B024	Union	2017-07-23T00:34:16	399.54	Paragorgia cf jamesi
B024	Union	2017-07-23T00:34:16	399.54	Paragorgia cf jamesi
B024	Union	2017-07-23T00:34:16	399.54	Paragorgia cf jamesi
B024	Union	2017-07-23T00:34:22	400.08	Paragorgia cf jamesi
B024	Union	2017-07-23T00:34:22	400.08	Paragorgia cf jamesi
B024	Union	2017-07-23T00:34:23	400.08	Paragorgia cf jamesi
B024	Union	2017-07-23T00:34:26	401.24	Paragorgia cf jamesi
B024	Union	2017-07-23T00:34:31	400.49	Paragorgia cf jamesi
B024	Union	2017-07-23T00:34:34	401.18	Paragorgia cf jamesi
B024	Union	2017-07-23T00:34:36	399.33	Paragorgia cf jamesi
B024	Union	2017-07-23T00:34:36	399.33	Paragorgia cf jamesi
B024	Union	2017-07-23T00:34:43	399.81	Paragorgia cf jamesi
B024	Union	2017-07-23T00:34:45	400.63	Paragorgia cf jamesi
B024	Union	2017-07-23T00:34:45	400.63	Paragorgia cf jamesi
B024	Union	2017-07-23T00:34:45	400.63	Paragorgia cf jamesi
B024	Union	2017-07-23T00:34:46	400.7	Paragorgia cf jamesi
B024	Union	2017-07-23T00:35:01	402.27	Paragorgia cf jamesi
B024	Union	2017-07-23T00:35:05	403.63	Paragorgia cf jamesi
B024	Union	2017-07-23T00:35:17	401.86	Paragorgia cf jamesi
B024	Union	2017-07-23T00:35:17	401.86	Paragorgia cf jamesi
B024	Union	2017-07-23T00:35:20	403.15	Paragorgia cf jamesi
B024	Union	2017-07-23T00:35:20	403.15	Paragorgia cf jamesi
B024	Union	2017-07-23T00:35:21	404.25	Paragorgia cf jamesi
B024	Union	2017-07-23T00:35:22	401.72	Paragorgia cf jamesi
B024	Union	2017-07-23T00:35:23	401.52	Paragorgia cf jamesi
B024	Union	2017-07-23T00:35:31	403.36	Paragorgia cf jamesi
B024	Union	2017-07-23T00:35:40	404.11	Paragorgia cf jamesi
B024	Union	2017-07-23T00:35:40	404.11	Paragorgia cf jamesi
B024	Union	2017-07-23T00:35:40	404.11	Paragorgia cf jamesi
B024	Union	2017-07-23T00:36:24	406.29	Paragorgia cf jamesi
B024	Union	2017-07-23T00:36:51	408.07	Paragorgia cf jamesi
B024	Union	2017-07-23T00:36:51	408.07	Paragorgia cf jamesi
B024	Union	2017-07-23T00:36:54	405.82	Paragorgia cf jamesi
B024	Union	2017-07-23T00:36:54	405.82	Paragorgia cf jamesi
B024	Union	2017-07-23T00:37:25	407.66	Paragorgia cf jamesi
B024	Union	2017-07-23T00:37:33	409.02	Paragorgia cf jamesi
B024	Union	2017-07-23T00:37:55	410.25	Paragorgia cf jamesi
B024	Union	2017-07-23T00:37:55	410.25	Paragorgia cf jamesi
B024	Union	2017-07-23T00:37:57	410.73	Paragorgia cf jamesi
B024	Union	2017-07-23T00:38:25	413.73	Paragorgia cf jamesi
B024	Union	2017-07-23T00:38:29	414.35	Paragorgia cf jamesi
B024	Union	2017-07-23T00:39:10	415.23	Paragorgia cf jamesi
B024	Union	2017-07-23T00:39:14	416.19	Paragorgia cf jamesi
B024	Union	2017-07-23T00:39:14	416.19	Paragorgia cf jamesi
B024	Union	2017-07-23T00:39:21	415.3	Paragorgia cf jamesi
B024	Union	2017-07-23T00:39:21	415.3	Paragorgia cf jamesi
B024	Union	2017-07-23T00:39:33	417.48	Paragorgia cf jamesi
B024	Union	2017-07-23T00:39:35	417.28	Paragorgia cf jamesi
B024	Union	2017-07-23T00:39:49	418.17	Paragorgia cf jamesi
B024	Union	2017-07-23T00:39:56	416.94	Paragorgia cf jamesi
B024	Union	2017-07-23T00:39:56	416.94	Paragorgia cf jamesi
B024	Union	2017-07-23T00:40:02	416.53	Paragorgia cf jamesi
B024	Union	2017-07-23T00:40:06	417.07	Paragorgia cf jamesi
B024	Union	2017-07-23T00:40:16	417.55	Paragorgia cf jamesi
B024	Union	2017-07-23T00:40:16	417.55	Paragorgia cf jamesi
B024	Union	2017-07-23T00:40:17	417.83	Paragorgia cf jamesi
B024	Union	2017-07-23T00:40:25	416.94	Paragorgia cf jamesi
B024	Union	2017-07-23T00:40:30	419.74	Paragorgia cf jamesi
B024	Union	2017-07-23T00:40:32	418.78	Paragorgia cf jamesi
B024	Union	2017-07-23T00:40:32	418.78	Paragorgia cf jamesi
B024	Union	2017-07-23T00:40:39	418.85	Paragorgia cf jamesi
B024	Union	2017-07-23T00:40:45	417.07	Paragorgia cf jamesi
B024	Union	2017-07-23T00:40:51	418.3	Paragorgia cf jamesi
B024	Union	2017-07-23T00:41:05	420.42	Paragorgia cf jamesi
B024	Union	2017-07-23T00:41:25	420.76	Paragorgia cf jamesi
B024	Union	2017-07-23T00:41:25	420.76	Paragorgia cf jamesi
B024	Union	2017-07-23T00:41:40	419.33	Paragorgia cf jamesi
B024	Union	2017-07-23T00:42:11	421.31	Paragorgia cf jamesi
B024	Union	2017-07-23T00:42:21	421.85	Paragorgia cf jamesi
B024	Union	2017-07-23T00:42:21	421.85	Paragorgia cf jamesi
B024	Union	2017-07-23T00:42:22	422.47	Paragorgia cf jamesi
B024	Union	2017-07-23T00:42:22	422.47	Paragorgia cf jamesi
B024	Union	2017-07-23T00:42:29	422.67	Paragorgia cf jamesi
B024	Union	2017-07-23T00:42:31	423.08	Paragorgia cf jamesi
B024	Union	2017-07-23T00:42:31	423.08	Paragorgia cf jamesi
B024	Union	2017-07-23T00:42:41	423.76	Paragorgia cf jamesi
B024	Union	2017-07-23T00:42:41	423.76	Paragorgia cf jamesi
B024	Union	2017-07-23T00:42:55	423.42	Paragorgia cf jamesi
B024	Union	2017-07-23T00:42:55	423.42	Paragorgia cf jamesi
B024	Union	2017-07-23T00:42:55	423.42	Paragorgia cf jamesi
B024	Union	2017-07-23T00:42:55	423.42	Paragorgia cf jamesi
B024	Union	2017-07-23T00:42:56	423.35	Paragorgia cf jamesi
B024	Union	2017-07-23T00:42:58	423.35	Paragorgia cf jamesi
B024	Union	2017-07-23T00:43:03	424.17	Paragorgia cf jamesi
B024	Union	2017-07-23T00:43:03	424.17	Paragorgia cf jamesi
B024	Union	2017-07-23T00:43:03	424.17	Paragorgia cf jamesi
B024	Union	2017-07-23T00:43:08	422.67	Paragorgia cf jamesi
B024	Union	2017-07-23T00:43:17	423.56	Paragorgia cf jamesi
B024	Union	2017-07-23T00:43:25	423.63	Paragorgia cf jamesi
B024	Union	2017-07-23T00:43:31	425.06	Paragorgia cf jamesi
B024	Union	2017-07-23T00:43:31	425.06	Paragorgia cf jamesi
B024	Union	2017-07-23T00:43:34	422.87	Paragorgia cf jamesi
B024	Union	2017-07-23T00:43:43	422.6	Paragorgia cf jamesi
B024	Union	2017-07-23T00:43:43	422.6	Paragorgia cf jamesi
B024	Union	2017-07-23T00:43:46	424.17	Paragorgia cf jamesi
B024	Union	2017-07-23T00:43:50	424.58	Paragorgia cf jamesi
B024	Union	2017-07-23T00:43:55	424.31	Paragorgia cf jamesi
B024	Union	2017-07-23T00:43:55	424.31	Paragorgia cf jamesi
B024	Union	2017-07-23T00:43:57	422.53	Paragorgia cf jamesi
B024	Union	2017-07-23T00:43:59	424.03	Paragorgia cf jamesi
B024	Union	2017-07-23T00:44:01	423.69	Paragorgia cf jamesi
B024	Union	2017-07-23T00:44:03	424.38	Paragorgia cf jamesi
B024	Union	2017-07-23T00:44:03	424.38	Paragorgia cf jamesi
B024	Union	2017-07-23T00:44:10	423.76	Paragorgia cf jamesi
B024	Union	2017-07-23T00:44:13	422.06	Paragorgia cf jamesi
B024	Union	2017-07-23T00:44:16	424.1	Paragorgia cf jamesi
B024	Union	2017-07-23T00:44:24	424.24	Paragorgia cf jamesi
B024	Union	2017-07-23T00:44:26	423.76	Paragorgia cf jamesi
B024	Union	2017-07-23T00:44:26	423.76	Paragorgia cf jamesi
B024	Union	2017-07-23T00:44:31	423.28	Paragorgia cf jamesi
B024	Union	2017-07-23T00:44:31	423.28	Paragorgia cf jamesi
B024	Union	2017-07-23T00:44:32	422.74	Paragorgia cf jamesi
B024	Union	2017-07-23T00:44:44	423.63	Paragorgia cf jamesi
B024	Union	2017-07-23T00:45:58	427.04	Paragorgia cf jamesi
B024	Union	2017-07-23T00:46:08	426.97	Paragorgia cf jamesi
B024	Union	2017-07-23T00:46:08	426.97	Paragorgia cf jamesi
B024	Union	2017-07-23T00:46:50	429.83	Paragorgia cf jamesi
B024	Union	2017-07-23T00:46:50	429.83	Paragorgia cf jamesi
B024	Union	2017-07-23T00:46:58	429.15	Paragorgia cf jamesi
B024	Union	2017-07-23T00:47:00	429.08	Paragorgia cf jamesi
B024	Union	2017-07-23T00:47:02	429.08	Paragorgia cf jamesi
B024	Union	2017-07-23T00:47:15	427.04	Paragorgia cf jamesi
B024	Union	2017-07-23T00:47:45	429.43	Paragorgia cf jamesi
B024	Union	2017-07-23T00:47:45	429.43	Paragorgia cf jamesi
B024	Union	2017-07-23T00:47:46	430.45	Paragorgia cf jamesi
B024	Union	2017-07-23T00:48:04	429.83	Paragorgia cf jamesi
B024	Union	2017-07-23T00:48:11	430.99	Paragorgia cf jamesi
B024	Union	2017-07-23T00:48:12	429.15	Paragorgia cf jamesi
B024	Union	2017-07-23T00:48:36	430.86	Paragorgia cf jamesi
B024	Union	2017-07-23T00:48:40	432.09	Paragorgia cf jamesi
B024	Union	2017-07-23T00:48:40	432.09	Paragorgia cf jamesi
B024	Union	2017-07-23T00:48:41	431.81	Paragorgia cf jamesi
B024	Union	2017-07-23T00:48:41	431.81	Paragorgia cf jamesi
B024	Union	2017-07-23T00:48:50	432.22	Paragorgia cf jamesi
B024	Union	2017-07-23T00:48:50	432.22	Paragorgia cf jamesi
B024	Union	2017-07-23T00:49:09	432.29	Paragorgia cf jamesi
B024	Union	2017-07-23T00:49:09	432.29	Paragorgia cf jamesi
B024	Union	2017-07-23T00:49:13	431.88	Paragorgia cf jamesi
B024	Union	2017-07-23T00:49:13	431.88	Paragorgia cf jamesi
B024	Union	2017-07-23T00:49:13	431.88	Paragorgia cf jamesi
B024	Union	2017-07-23T00:49:13	431.88	Paragorgia cf jamesi
B024	Union	2017-07-23T00:49:13	431.88	Paragorgia cf jamesi
B024	Union	2017-07-23T00:49:28	433.86	Paragorgia cf jamesi
B024	Union	2017-07-23T00:49:28	433.86	Paragorgia cf jamesi
B024	Union	2017-07-23T00:49:28	433.86	Paragorgia cf jamesi
B024	Union	2017-07-23T00:49:30	434.07	Paragorgia cf jamesi
B024	Union	2017-07-23T00:49:30	434.07	Paragorgia cf jamesi
B024	Union	2017-07-23T00:49:38	432.43	Paragorgia cf jamesi
B024	Union	2017-07-23T00:49:38	432.43	Paragorgia cf jamesi
B024	Union	2017-07-23T00:49:45	433.52	Paragorgia cf jamesi
B024	Union	2017-07-23T00:49:48	432.97	Paragorgia cf jamesi
B024	Union	2017-07-23T00:49:48	432.97	Paragorgia cf jamesi
B024	Union	2017-07-23T00:49:49	432.29	Paragorgia cf jamesi
B024	Union	2017-07-23T00:50:00	434.47	Paragorgia cf jamesi
B024	Union	2017-07-23T00:50:02	432.15	Paragorgia cf jamesi
B024	Union	2017-07-23T00:50:02	432.15	Paragorgia cf jamesi
B024	Union	2017-07-23T00:50:02	432.15	Paragorgia cf jamesi
B024	Union	2017-07-23T00:50:02	432.15	Paragorgia cf jamesi
B024	Union	2017-07-23T00:50:06	433.18	Paragorgia cf jamesi
B024	Union	2017-07-23T00:50:08	433.11	Paragorgia cf jamesi
B024	Union	2017-07-23T00:50:15	433.31	Paragorgia cf jamesi
B024	Union	2017-07-23T00:50:15	433.31	Paragorgia cf jamesi
B024	Union	2017-07-23T00:50:15	433.31	Paragorgia cf jamesi
B024	Union	2017-07-23T00:50:17	430.45	Paragorgia cf jamesi
B024	Union	2017-07-23T00:50:17	430.45	Paragorgia cf jamesi
B024	Union	2017-07-23T00:50:24	428.81	Paragorgia cf jamesi
B025	Union	2017-07-23T18:26:19	1197.19	Paragorgia cf jamesi
B025	Union	2017-07-23T19:37:45	1067.23	Paragorgia cf jamesi
B025	Union	2017-07-23T19:37:45	1067.23	Paragorgia cf jamesi
B025	Union	2017-07-23T19:47:04	1066.89	Paragorgia cf jamesi
B025	Union	2017-07-23T20:24:26	1102.33	Paragorgia cf jamesi
B025	Union	2017-07-23T20:56:26	932.57	Paragorgia cf jamesi
B025	Union	2017-07-23T20:57:06	928.15	Paragorgia cf jamesi
B025	Union	2017-07-23T21:03:12	892.75	Paragorgia cf jamesi
B025	Union	2017-07-23T21:06:07	875.46	Paragorgia cf jamesi
B025	Union	2017-07-23T21:06:55	868.51	Paragorgia cf jamesi
B025	Union	2017-07-23T21:07:01	868.58	Paragorgia cf jamesi
B025	Union	2017-07-23T21:07:05	868.58	Paragorgia cf jamesi
B025	Union	2017-07-23T21:09:27	855.64	Paragorgia cf jamesi
B025	Union	2017-07-23T21:11:21	848.22	Paragorgia cf jamesi
B025	Union	2017-07-23T21:12:08	843.25	Paragorgia cf jamesi
B025	Union	2017-07-23T21:12:14	844.68	Paragorgia cf jamesi
B025	Union	2017-07-23T21:12:46	843.32	Paragorgia cf jamesi
B025	Union	2017-07-23T21:13:10	842.09	Paragorgia cf jamesi
B025	Union	2017-07-23T21:13:20	841.14	Paragorgia cf jamesi
B025	Union	2017-07-23T21:13:22	841.96	Paragorgia cf jamesi
B025	Union	2017-07-23T21:13:22	841.96	Paragorgia cf jamesi
B025	Union	2017-07-23T21:13:27	841.41	Paragorgia cf jamesi
B025	Union	2017-07-23T21:13:34	839.64	Paragorgia cf jamesi
B025	Union	2017-07-23T21:15:01	838.76	Paragorgia cf jamesi
B025	Union	2017-07-23T21:15:09	836.71	Paragorgia cf jamesi
B025	Union	2017-07-23T21:15:09	836.71	Paragorgia cf jamesi
B025	Union	2017-07-23T21:15:52	833.85	Paragorgia cf jamesi
B025	Union	2017-07-23T21:16:07	833.58	Paragorgia cf jamesi
B025	Union	2017-07-23T21:16:13	833.24	Paragorgia cf jamesi
B025	Union	2017-07-23T21:16:22	832.08	Paragorgia cf jamesi
B025	Union	2017-07-23T21:17:16	826.97	Paragorgia cf jamesi
B025	Union	2017-07-23T21:17:27	827.25	Paragorgia cf jamesi
B025	Union	2017-07-23T21:17:40	823.09	Paragorgia cf jamesi
B025	Union	2017-07-23T21:17:40	823.09	Paragorgia cf jamesi
B025	Union	2017-07-23T21:18:13	822.14	Paragorgia cf jamesi
B025	Union	2017-07-23T21:18:51	817.37	Paragorgia cf jamesi
B025	Union	2017-07-23T21:19:37	806.54	Paragorgia cf jamesi
B025	Union	2017-07-23T21:20:43	796.19	Paragorgia cf jamesi
B025	Union	2017-07-23T21:20:48	793.81	Paragorgia cf jamesi
B025	Union	2017-07-23T21:20:48	793.81	Paragorgia cf jamesi
B025	Union	2017-07-23T21:20:51	794.15	Paragorgia cf jamesi
B025	Union	2017-07-23T21:20:51	794.15	Paragorgia cf jamesi
B025	Union	2017-07-23T21:20:57	793.6	Paragorgia cf jamesi
B025	Union	2017-07-23T21:20:57	793.6	Paragorgia cf jamesi
B025	Union	2017-07-23T21:21:08	793.94	Paragorgia cf jamesi
B025	Union	2017-07-23T21:21:08	793.94	Paragorgia cf jamesi
B025	Union	2017-07-23T21:21:40	793.87	Paragorgia cf jamesi
B025	Union	2017-07-23T21:21:52	793.87	Paragorgia cf jamesi
B025	Union	2017-07-23T21:22:19	792.04	Paragorgia cf jamesi
B025	Union	2017-07-23T21:22:19	792.04	Paragorgia cf jamesi
B025	Union	2017-07-23T21:22:27	793.47	Paragorgia cf jamesi
B025	Union	2017-07-23T21:23:38	786.38	Paragorgia cf jamesi
B025	Union	2017-07-23T21:23:53	784.75	Paragorgia cf jamesi
B025	Union	2017-07-23T21:23:57	785.29	Paragorgia cf jamesi
B025	Union	2017-07-23T21:24:39	782.36	Paragorgia cf jamesi
B025	Union	2017-07-23T21:24:59	778.68	Paragorgia cf jamesi
B025	Union	2017-07-23T21:25:06	777.59	Paragorgia cf jamesi
B025	Union	2017-07-23T21:25:37	775.69	Paragorgia cf jamesi
B025	Union	2017-07-23T21:25:37	775.69	Paragorgia cf jamesi
B025	Union	2017-07-23T21:25:49	775.82	Paragorgia cf jamesi
B025	Union	2017-07-23T21:26:08	771.4	Paragorgia cf jamesi
B025	Union	2017-07-23T21:26:08	771.4	Paragorgia cf jamesi
B025	Union	2017-07-23T21:26:18	771.94	Paragorgia cf jamesi
B025	Union	2017-07-23T21:26:28	771.46	Paragorgia cf jamesi
B025	Union	2017-07-23T21:26:59	767.72	Paragorgia cf jamesi
B025	Union	2017-07-23T21:28:00	763.77	Paragorgia cf jamesi
B025	Union	2017-07-23T21:28:20	758.79	Paragorgia cf jamesi
B025	Union	2017-07-23T21:28:21	757.43	Paragorgia cf jamesi
B025	Union	2017-07-23T21:28:47	757.29	Paragorgia cf jamesi
B025	Union	2017-07-23T21:29:50	752.25	Paragorgia cf jamesi
B025	Union	2017-07-23T21:29:51	751.16	Paragorgia cf jamesi
B025	Union	2017-07-23T21:30:08	749.66	Paragorgia cf jamesi
B025	Union	2017-07-23T21:30:19	748.03	Paragorgia cf jamesi
B025	Union	2017-07-23T21:30:19	748.03	Paragorgia cf jamesi
B025	Union	2017-07-23T21:32:29	739.92	Paragorgia cf jamesi
B025	Union	2017-07-23T21:35:15	726.09	Paragorgia cf jamesi
B025	Union	2017-07-23T21:35:22	725.75	Paragorgia cf jamesi
B025	Union	2017-07-23T21:36:41	719.96	Paragorgia cf jamesi
B025	Union	2017-07-23T21:36:47	718.12	Paragorgia cf jamesi
B025	Union	2017-07-23T21:37:51	715.46	Paragorgia cf jamesi
B025	Union	2017-07-23T21:38:06	713.35	Paragorgia cf jamesi
B025	Union	2017-07-23T21:38:24	712.94	Paragorgia cf jamesi
B025	Union	2017-07-23T21:40:09	705.31	Paragorgia cf jamesi
B025	Union	2017-07-23T21:42:37	688.68	Paragorgia cf jamesi
B025	Union	2017-07-23T21:45:26	664.49	Paragorgia cf jamesi
B025	Union	2017-07-23T21:45:26	664.49	Paragorgia cf jamesi
B025	Union	2017-07-23T21:45:29	664.08	Paragorgia cf jamesi
B025	Union	2017-07-23T21:46:37	650.24	Paragorgia cf jamesi
B025	Union	2017-07-23T21:46:37	650.24	Paragorgia cf jamesi
B025	Union	2017-07-23T21:46:37	650.24	Paragorgia cf jamesi
B025	Union	2017-07-23T21:46:43	649.63	Paragorgia cf jamesi
B025	Union	2017-07-23T21:47:01	647.52	Paragorgia cf jamesi
B025	Union	2017-07-23T21:47:01	647.52	Paragorgia cf jamesi
B025	Union	2017-07-23T21:47:04	646.97	Paragorgia cf jamesi
B025	Union	2017-07-23T21:47:50	640.63	Paragorgia cf jamesi
B025	Union	2017-07-23T21:47:50	640.63	Paragorgia cf jamesi
B025	Union	2017-07-23T21:47:54	639.34	Paragorgia cf jamesi
B025	Union	2017-07-23T21:48:01	639.41	Paragorgia cf jamesi
B025	Union	2017-07-23T21:48:16	635.59	Paragorgia cf jamesi
B025	Union	2017-07-23T21:48:50	629.05	Paragorgia cf jamesi
B025	Union	2017-07-23T21:48:50	629.05	Paragorgia cf jamesi
B025	Union	2017-07-23T21:49:01	627.75	Paragorgia cf jamesi
B025	Union	2017-07-23T21:49:04	625.09	Paragorgia cf jamesi
B025	Union	2017-07-23T21:49:30	623.73	Paragorgia cf jamesi
B025	Union	2017-07-23T21:49:35	621.07	Paragorgia cf jamesi
B025	Union	2017-07-23T21:49:35	621.07	Paragorgia cf jamesi
B025	Union	2017-07-23T21:49:42	620.12	Paragorgia cf jamesi
B025	Union	2017-07-23T21:50:07	620.05	Paragorgia cf jamesi
B025	Union	2017-07-23T21:50:11	621.21	Paragorgia cf jamesi
B025	Union	2017-07-23T21:50:11	621.21	Paragorgia cf jamesi
B025	Union	2017-07-23T21:50:13	621.27	Paragorgia cf jamesi
B025	Union	2017-07-23T21:50:18	621.55	Paragorgia cf jamesi
B025	Union	2017-07-23T21:50:20	619.23	Paragorgia cf jamesi
B025	Union	2017-07-23T21:50:20	619.23	Paragorgia cf jamesi
B025	Union	2017-07-23T21:50:21	620.32	Paragorgia cf jamesi
B025	Union	2017-07-23T21:50:21	620.32	Paragorgia cf jamesi
B025	Union	2017-07-23T21:50:23	620.18	Paragorgia cf jamesi
B025	Union	2017-07-23T21:50:29	619.77	Paragorgia cf jamesi
B025	Union	2017-07-23T21:50:41	619.09	Paragorgia cf jamesi
B025	Union	2017-07-23T21:50:41	619.09	Paragorgia cf jamesi
B025	Union	2017-07-23T21:50:44	618.89	Paragorgia cf jamesi
B025	Union	2017-07-23T21:50:51	619.43	Paragorgia cf jamesi
B025	Union	2017-07-23T21:50:51	619.43	Paragorgia cf jamesi
B025	Union	2017-07-23T21:50:55	617.73	Paragorgia cf jamesi
B025	Union	2017-07-23T21:50:55	617.73	Paragorgia cf jamesi
B025	Union	2017-07-23T21:50:55	617.73	Paragorgia cf jamesi
B025	Union	2017-07-23T21:51:12	619.64	Paragorgia cf jamesi
B025	Union	2017-07-23T21:51:26	619.37	Paragorgia cf jamesi
B025	Union	2017-07-23T21:52:03	619.64	Paragorgia cf jamesi
B025	Union	2017-07-23T21:52:11	620.12	Paragorgia cf jamesi
B025	Union	2017-07-23T21:52:28	620.46	Paragorgia cf jamesi
B025	Union	2017-07-23T21:52:28	620.46	Paragorgia cf jamesi
B025	Union	2017-07-23T21:52:35	619.3	Paragorgia cf jamesi
B025	Union	2017-07-23T21:52:35	619.3	Paragorgia cf jamesi
B025	Union	2017-07-23T21:52:40	619.09	Paragorgia cf jamesi
B025	Union	2017-07-23T21:52:46	618.27	Paragorgia cf jamesi
B025	Union	2017-07-23T21:52:46	618.27	Paragorgia cf jamesi
B025	Union	2017-07-23T21:52:57	619.5	Paragorgia cf jamesi
B025	Union	2017-07-23T21:53:12	618.89	Paragorgia cf jamesi
B025	Union	2017-07-23T21:53:24	620.18	Paragorgia cf jamesi
B025	Union	2017-07-23T21:53:24	620.18	Paragorgia cf jamesi
B025	Union	2017-07-23T21:54:15	624.48	Paragorgia cf jamesi
B025	Union	2017-07-23T21:54:28	624.75	Paragorgia cf jamesi
B025	Union	2017-07-23T21:54:35	625.57	Paragorgia cf jamesi
B025	Union	2017-07-23T21:55:05	625.23	Paragorgia cf jamesi
B025	Union	2017-07-23T21:55:05	625.23	Paragorgia cf jamesi
B025	Union	2017-07-23T21:55:38	627.75	Paragorgia cf jamesi
B025	Union	2017-07-23T21:55:41	627.55	Paragorgia cf jamesi
B025	Union	2017-07-23T21:56:54	633.61	Paragorgia cf jamesi
B025	Union	2017-07-23T21:58:26	618	Paragorgia cf jamesi
B025	Union	2017-07-23T21:58:30	616.43	Paragorgia cf jamesi
B025	Union	2017-07-23T21:58:40	614.73	Paragorgia cf jamesi
B025	Union	2017-07-23T21:58:45	614.53	Paragorgia cf jamesi
B025	Union	2017-07-23T21:59:11	607.23	Paragorgia cf jamesi
B025	Union	2017-07-23T21:59:14	608.73	Paragorgia cf jamesi
B025	Union	2017-07-23T21:59:26	604.84	Paragorgia cf jamesi
B025	Union	2017-07-23T21:59:33	603.21	Paragorgia cf jamesi
B025	Union	2017-07-23T21:59:35	602.87	Paragorgia cf jamesi
B025	Union	2017-07-23T21:59:39	603.28	Paragorgia cf jamesi
B025	Union	2017-07-23T21:59:51	598.78	Paragorgia cf jamesi
B025	Union	2017-07-23T21:59:52	596.94	Paragorgia cf jamesi
B025	Union	2017-07-23T21:59:58	597	Paragorgia cf jamesi
B025	Union	2017-07-23T21:59:59	598.1	Paragorgia cf jamesi
B025	Union	2017-07-23T22:00:02	597.35	Paragorgia cf jamesi
B025	Union	2017-07-23T22:00:05	596.66	Paragorgia cf jamesi
B025	Union	2017-07-23T22:00:06	596.53	Paragorgia cf jamesi
B025	Union	2017-07-23T22:00:19	596.25	Paragorgia cf jamesi
B025	Union	2017-07-23T22:00:33	592.5	Paragorgia cf jamesi
B025	Union	2017-07-23T22:00:33	592.5	Paragorgia cf jamesi
B025	Union	2017-07-23T22:00:36	588.89	Paragorgia cf jamesi
B025	Union	2017-07-23T22:00:40	588.82	Paragorgia cf jamesi
B025	Union	2017-07-23T22:00:40	588.82	Paragorgia cf jamesi
B025	Union	2017-07-23T22:00:40	588.82	Paragorgia cf jamesi
B025	Union	2017-07-23T22:00:41	587.05	Paragorgia cf jamesi
B025	Union	2017-07-23T22:00:43	587.73	Paragorgia cf jamesi
B025	Union	2017-07-23T22:00:46	585	Paragorgia cf jamesi
B025	Union	2017-07-23T22:00:48	583.23	Paragorgia cf jamesi
B025	Union	2017-07-23T22:00:51	583.1	Paragorgia cf jamesi
B025	Union	2017-07-23T22:00:57	583.03	Paragorgia cf jamesi
B025	Union	2017-07-23T22:02:15	564.34	Paragorgia cf jamesi
B025	Union	2017-07-23T22:03:00	556.5	Paragorgia cf jamesi
B025	Union	2017-07-23T22:03:25	550.02	Paragorgia cf jamesi
B025	Union	2017-07-23T22:03:30	550.3	Paragorgia cf jamesi
B025	Union	2017-07-23T22:03:30	550.3	Paragorgia cf jamesi
B025	Union	2017-07-23T22:03:55	545.59	Paragorgia cf jamesi
B025	Union	2017-07-23T22:03:55	545.59	Paragorgia cf jamesi
B025	Union	2017-07-23T22:04:19	546.96	Paragorgia cf jamesi
B025	Union	2017-07-23T22:04:29	545.66	Paragorgia cf jamesi
B025	Union	2017-07-23T22:04:31	544.64	Paragorgia cf jamesi
B025	Union	2017-07-23T22:04:38	546.55	Paragorgia cf jamesi
B025	Union	2017-07-23T22:09:35	509.04	Paragorgia cf jamesi
B025	Union	2017-07-23T22:09:43	508.36	Paragorgia cf jamesi
B025	Union	2017-07-23T22:09:59	506.04	Paragorgia cf jamesi
B025	Union	2017-07-23T22:11:28	502.69	Paragorgia cf jamesi
B025	Union	2017-07-23T22:11:32	501.13	Paragorgia cf jamesi
B025	Union	2017-07-23T22:11:41	501.13	Paragorgia cf jamesi
B025	Union	2017-07-23T22:11:41	501.13	Paragorgia cf jamesi
B025	Union	2017-07-23T22:11:41	501.13	Paragorgia cf jamesi
B025	Union	2017-07-23T22:11:41	501.13	Paragorgia cf jamesi
B025	Union	2017-07-23T22:11:41	501.13	Paragorgia cf jamesi
B025	Union	2017-07-23T22:12:26	498.67	Paragorgia cf jamesi
B025	Union	2017-07-23T22:13:08	492.74	Paragorgia cf jamesi
B025	Union	2017-07-23T22:13:17	493.08	Paragorgia cf jamesi
B025	Union	2017-07-23T22:13:25	491.71	Paragorgia cf jamesi
B025	Union	2017-07-23T22:13:30	490.48	Paragorgia cf jamesi
B025	Union	2017-07-23T22:13:32	491.23	Paragorgia cf jamesi
B025	Union	2017-07-23T22:14:39	483.46	Paragorgia cf jamesi
B025	Union	2017-07-23T22:14:57	482.64	Paragorgia cf jamesi
B025	Union	2017-07-23T22:15:16	479.57	Paragorgia cf jamesi
B025	Union	2017-07-23T22:15:18	478.55	Paragorgia cf jamesi
B025	Union	2017-07-23T22:19:51	455.69	Paragorgia cf jamesi
B025	Union	2017-07-23T22:20:27	453.31	Paragorgia cf jamesi
B025	Union	2017-07-23T22:20:31	454.26	Paragorgia cf jamesi
B025	Union	2017-07-23T22:22:49	441.16	Paragorgia cf jamesi
B025	Union	2017-07-23T22:22:49	441.16	Paragorgia cf jamesi
B025	Union	2017-07-23T22:22:49	441.16	Paragorgia cf jamesi
B025	Union	2017-07-23T22:22:56	441.23	Paragorgia cf jamesi
B025	Union	2017-07-23T22:23:44	438.3	Paragorgia cf jamesi
B025	Union	2017-07-23T22:23:46	437.41	Paragorgia cf jamesi
B025	Union	2017-07-23T22:23:52	437.95	Paragorgia cf jamesi
B025	Union	2017-07-23T22:23:56	437.41	Paragorgia cf jamesi
B025	Union	2017-07-23T22:24:16	435.02	Paragorgia cf jamesi
B025	Union	2017-07-23T22:24:16	435.02	Paragorgia cf jamesi
B025	Union	2017-07-23T22:25:31	426.9	Paragorgia cf jamesi
B025	Union	2017-07-23T22:25:47	425.95	Paragorgia cf jamesi
B025	Union	2017-07-23T22:29:18	405.27	Paragorgia cf jamesi
B025	Union	2017-07-23T22:29:24	405.54	Paragorgia cf jamesi
B025	Union	2017-07-23T22:30:24	400.77	Paragorgia cf jamesi
B025	Union	2017-07-23T22:31:26	395.44	Paragorgia cf jamesi
B025	Union	2017-07-23T22:31:26	395.44	Paragorgia cf jamesi
B025	Union	2017-07-23T22:31:33	394.69	Paragorgia cf jamesi
B025	Union	2017-07-23T22:31:46	395.24	Paragorgia cf jamesi
B025	Union	2017-07-23T22:32:08	393.6	Paragorgia cf jamesi
B025	Union	2017-07-23T22:33:14	389.44	Paragorgia cf jamesi
B025	Union	2017-07-23T22:33:14	389.44	Paragorgia cf jamesi
B025	Union	2017-07-23T22:35:05	383.02	Paragorgia cf jamesi
B025	Union	2017-07-23T22:36:22	377.22	Paragorgia cf jamesi
B025	Union	2017-07-23T22:39:02	366.51	Paragorgia cf jamesi
B025	Union	2017-07-23T22:40:16	356.34	Paragorgia cf jamesi
B025	Union	2017-07-23T22:40:43	353.74	Paragorgia cf jamesi
B025	Union	2017-07-23T22:41:04	352.04	Paragorgia cf jamesi
B025	Union	2017-07-23T22:41:28	351.42	Paragorgia cf jamesi
B025	Union	2017-07-23T22:42:42	346.37	Paragorgia cf jamesi
B025	Union	2017-07-23T22:44:55	347.26	Paragorgia cf jamesi
B025	Union	2017-07-23T22:46:05	345.69	Paragorgia cf jamesi
B025	Union	2017-07-23T22:46:23	345.96	Paragorgia cf jamesi
B025	Union	2017-07-23T22:51:48	333.95	Paragorgia cf jamesi
B025	Union	2017-07-23T23:02:16	313.94	Paragorgia cf jamesi
B025	Union	2017-07-23T23:05:42	312.17	Paragorgia cf jamesi
B025	Union	2017-07-23T23:06:02	312.1	Paragorgia cf jamesi
B025	Union	2017-07-23T23:10:12	305.07	Paragorgia cf jamesi
B025	Union	2017-07-23T23:12:09	302.68	Paragorgia cf jamesi
B025	Union	2017-07-23T23:12:09	302.68	Paragorgia cf jamesi
B025	Union	2017-07-23T23:12:09	302.68	Paragorgia cf jamesi
B025	Union	2017-07-23T23:20:23	307.59	Paragorgia cf jamesi
B025	Union	2017-07-23T23:45:38	325.55	Paragorgia cf jamesi
B025	Union	2017-07-23T23:45:48	324.39	Paragorgia cf jamesi
B025	Union	2017-07-23T23:45:53	324.18	Paragorgia cf jamesi
B025	Union	2017-07-23T23:45:54	325.48	Paragorgia cf jamesi
B025	Union	2017-07-23T23:46:23	326.3	Paragorgia cf jamesi
B025	Union	2017-07-23T23:46:23	326.3	Paragorgia cf jamesi
B025	Union	2017-07-23T23:55:46	351.63	Paragorgia cf jamesi
B025	Union	2017-07-23T23:55:52	351.22	Paragorgia cf jamesi
B025	Union	2017-07-23T23:55:52	351.22	Paragorgia cf jamesi
B025	Union	2017-07-23T23:55:52	351.22	Paragorgia cf jamesi
B025	Union	2017-07-23T23:55:52	351.22	Paragorgia cf jamesi
B025	Union	2017-07-23T23:55:52	351.22	Paragorgia cf jamesi
B025	Union	2017-07-23T23:56:51	357.09	Paragorgia cf jamesi
B025	Union	2017-07-23T23:57:18	359.82	Paragorgia cf jamesi
B025	Union	2017-07-23T23:58:19	365	Paragorgia cf jamesi
B025	Union	2017-07-23T23:59:32	372.44	Paragorgia cf jamesi
B025	Union	2017-07-24T00:05:07	376.74	Paragorgia cf jamesi
B025	Union	2017-07-24T00:18:57	378.38	Paragorgia cf jamesi
B025	Union	2017-07-24T00:20:39	375.04	Paragorgia cf jamesi
B025	Union	2017-07-24T00:23:38	364.25	Paragorgia cf jamesi
B025	Union	2017-07-24T00:32:07	328.55	Paragorgia cf jamesi
B025	Union	2017-07-24T00:32:17	329.3	Paragorgia cf jamesi
B025	Union	2017-07-24T00:34:43	318.45	Paragorgia cf jamesi
B025	Union	2017-07-24T00:35:19	315.51	Paragorgia cf jamesi
B025	Union	2017-07-24T00:35:23	315.99	Paragorgia cf jamesi
B025	Union	2017-07-24T00:36:00	314.63	Paragorgia cf jamesi
B025	Union	2017-07-24T00:36:19	308.89	Paragorgia cf jamesi
B025	Union	2017-07-24T00:36:19	308.89	Paragorgia cf jamesi
B025	Union	2017-07-24T00:41:25	297.22	Paragorgia cf jamesi
B026	Union	2017-07-24T20:22:27	1775.52	Paragorgia cf jamesi
B026	Union	2017-07-24T22:48:14	1089.27	Paragorgia cf jamesi
B026	Union	2017-07-24T23:34:13	948.5	Paragorgia cf jamesi
B026	Union	2017-07-24T23:34:13	948.5	Paragorgia cf jamesi
B026	Union	2017-07-24T23:34:13	948.5	Paragorgia cf jamesi
B026	Union	2017-07-24T23:34:13	948.5	Paragorgia cf jamesi
B026	Union	2017-07-24T23:58:31	847.47	Paragorgia cf jamesi
B026	Union	2017-07-24T23:58:31	847.47	Paragorgia cf jamesi
B026	Union	2017-07-24T23:59:24	839.1	Paragorgia cf jamesi
B026	Union	2017-07-25T00:00:32	829.83	Paragorgia cf jamesi
B026	Union	2017-07-25T00:00:32	829.83	Paragorgia cf jamesi
B026	Union	2017-07-25T00:02:42	808.31	Paragorgia cf jamesi
B026	Union	2017-07-25T00:02:42	808.31	Paragorgia cf jamesi
B026	Union	2017-07-25T00:02:50	808.72	Paragorgia cf jamesi
B026	Union	2017-07-25T00:03:10	804.43	Paragorgia cf jamesi
B026	Union	2017-07-25T00:03:11	804.43	Paragorgia cf jamesi
B026	Union	2017-07-25T00:03:25	803.75	Paragorgia cf jamesi
B026	Union	2017-07-25T00:03:39	800.75	Paragorgia cf jamesi
B026	Union	2017-07-25T00:04:16	796.46	Paragorgia cf jamesi
B026	Union	2017-07-25T00:04:56	789.65	Paragorgia cf jamesi
B026	Union	2017-07-25T00:05:14	787.61	Paragorgia cf jamesi
B026	Union	2017-07-25T00:05:45	784	Paragorgia cf jamesi
B026	Union	2017-07-25T00:06:10	780.25	Paragorgia cf jamesi
B026	Union	2017-07-25T00:06:11	778	Paragorgia cf jamesi
B026	Union	2017-07-25T00:06:39	773.92	Paragorgia cf jamesi
B026	Union	2017-07-25T00:07:31	768.26	Paragorgia cf jamesi
B026	Union	2017-07-25T00:07:33	769.9	Paragorgia cf jamesi
B026	Union	2017-07-25T00:07:41	767.99	Paragorgia cf jamesi
B026	Union	2017-07-25T00:07:42	767.72	Paragorgia cf jamesi
B026	Union	2017-07-25T00:07:58	765.33	Paragorgia cf jamesi
B026	Union	2017-07-25T00:08:05	763.15	Paragorgia cf jamesi
B026	Union	2017-07-25T00:08:17	761.38	Paragorgia cf jamesi
B026	Union	2017-07-25T00:08:18	760.63	Paragorgia cf jamesi
B026	Union	2017-07-25T00:08:18	760.63	Paragorgia cf jamesi
B026	Union	2017-07-25T00:08:31	759	Paragorgia cf jamesi
B026	Union	2017-07-25T00:08:45	757.02	Paragorgia cf jamesi
B026	Union	2017-07-25T00:08:59	755.05	Paragorgia cf jamesi
B026	Union	2017-07-25T00:08:59	755.05	Paragorgia cf jamesi
B026	Union	2017-07-25T00:08:59	755.05	Paragorgia cf jamesi
B026	Union	2017-07-25T00:09:03	754.57	Paragorgia cf jamesi
B026	Union	2017-07-25T00:09:24	753.28	Paragorgia cf jamesi
B026	Union	2017-07-25T00:09:42	749.87	Paragorgia cf jamesi
B026	Union	2017-07-25T00:09:49	748.51	Paragorgia cf jamesi
B026	Union	2017-07-25T00:09:55	749.12	Paragorgia cf jamesi
B026	Union	2017-07-25T00:09:57	749.32	Paragorgia cf jamesi
B026	Union	2017-07-25T00:10:08	745.78	Paragorgia cf jamesi
B026	Union	2017-07-25T00:10:08	745.78	Paragorgia cf jamesi
B026	Union	2017-07-25T00:10:17	745.85	Paragorgia cf jamesi
B026	Union	2017-07-25T00:10:21	746.05	Paragorgia cf jamesi
B026	Union	2017-07-25T00:10:22	744.42	Paragorgia cf jamesi
B026	Union	2017-07-25T00:10:24	745.51	Paragorgia cf jamesi
B026	Union	2017-07-25T00:10:32	744.49	Paragorgia cf jamesi
B026	Union	2017-07-25T00:10:40	741.56	Paragorgia cf jamesi
B026	Union	2017-07-25T00:10:40	741.56	Paragorgia cf jamesi
B026	Union	2017-07-25T00:11:00	740.6	Paragorgia cf jamesi
B026	Union	2017-07-25T00:11:01	739.58	Paragorgia cf jamesi
B026	Union	2017-07-25T00:11:01	739.58	Paragorgia cf jamesi
B026	Union	2017-07-25T00:11:01	739.58	Paragorgia cf jamesi
B026	Union	2017-07-25T00:11:03	741.76	Paragorgia cf jamesi
B026	Union	2017-07-25T00:11:09	739.85	Paragorgia cf jamesi
B026	Union	2017-07-25T00:11:09	739.85	Paragorgia cf jamesi
B026	Union	2017-07-25T00:11:10	737.95	Paragorgia cf jamesi
B026	Union	2017-07-25T00:11:10	737.95	Paragorgia cf jamesi
B026	Union	2017-07-25T00:11:10	737.95	Paragorgia cf jamesi
B026	Union	2017-07-25T00:11:37	735.7	Paragorgia cf jamesi
B026	Union	2017-07-25T00:11:39	735.9	Paragorgia cf jamesi
B026	Union	2017-07-25T00:11:39	735.9	Paragorgia cf jamesi
B026	Union	2017-07-25T00:11:43	733.31	Paragorgia cf jamesi
B026	Union	2017-07-25T00:11:52	733.79	Paragorgia cf jamesi
B026	Union	2017-07-25T00:11:52	733.79	Paragorgia cf jamesi
B026	Union	2017-07-25T00:11:59	731.47	Paragorgia cf jamesi
B026	Union	2017-07-25T00:12:09	730.11	Paragorgia cf jamesi
B026	Union	2017-07-25T00:12:09	730.11	Paragorgia cf jamesi
B026	Union	2017-07-25T00:12:24	728.2	Paragorgia cf jamesi
B026	Union	2017-07-25T00:12:24	728.2	Paragorgia cf jamesi
B026	Union	2017-07-25T00:12:25	728.2	Paragorgia cf jamesi
B026	Union	2017-07-25T00:12:26	725.68	Paragorgia cf jamesi
B026	Union	2017-07-25T00:12:31	726.3	Paragorgia cf jamesi
B026	Union	2017-07-25T00:12:42	725.21	Paragorgia cf jamesi
B026	Union	2017-07-25T00:13:30	721.05	Paragorgia cf jamesi
B026	Union	2017-07-25T00:13:39	719.96	Paragorgia cf jamesi
B026	Union	2017-07-25T00:13:39	719.96	Paragorgia cf jamesi
B026	Union	2017-07-25T00:13:39	719.96	Paragorgia cf jamesi
B026	Union	2017-07-25T00:13:41	717.3	Paragorgia cf jamesi
B026	Union	2017-07-25T00:13:43	717.17	Paragorgia cf jamesi
B026	Union	2017-07-25T00:13:43	717.17	Paragorgia cf jamesi
B026	Union	2017-07-25T00:13:45	718.32	Paragorgia cf jamesi
B026	Union	2017-07-25T00:13:45	718.32	Paragorgia cf jamesi
B026	Union	2017-07-25T00:13:50	716.35	Paragorgia cf jamesi
B026	Union	2017-07-25T00:13:55	717.57	Paragorgia cf jamesi
B026	Union	2017-07-25T00:13:58	716.82	Paragorgia cf jamesi
B026	Union	2017-07-25T00:13:59	717.92	Paragorgia cf jamesi
B026	Union	2017-07-25T00:14:05	716.14	Paragorgia cf jamesi
B026	Union	2017-07-25T00:14:22	713.01	Paragorgia cf jamesi
B026	Union	2017-07-25T00:14:50	710.69	Paragorgia cf jamesi
B026	Union	2017-07-25T00:14:50	710.69	Paragorgia cf jamesi
B026	Union	2017-07-25T00:15:41	706.26	Paragorgia cf jamesi
B026	Union	2017-07-25T00:15:41	706.26	Paragorgia cf jamesi
B026	Union	2017-07-25T00:15:41	706.26	Paragorgia cf jamesi
B026	Union	2017-07-25T00:15:52	703.06	Paragorgia cf jamesi
B026	Union	2017-07-25T00:15:54	702.52	Paragorgia cf jamesi
B026	Union	2017-07-25T00:15:55	702.17	Paragorgia cf jamesi
B026	Union	2017-07-25T00:16:18	702.45	Paragorgia cf jamesi
B026	Union	2017-07-25T00:16:23	700.13	Paragorgia cf jamesi
B026	Union	2017-07-25T00:16:23	700.13	Paragorgia cf jamesi
B026	Union	2017-07-25T00:16:30	699.72	Paragorgia cf jamesi
B026	Union	2017-07-25T00:16:39	699.65	Paragorgia cf jamesi
B026	Union	2017-07-25T00:16:55	696.38	Paragorgia cf jamesi
B026	Union	2017-07-25T00:17:04	695.97	Paragorgia cf jamesi
B026	Union	2017-07-25T00:17:04	695.97	Paragorgia cf jamesi
B026	Union	2017-07-25T00:17:05	696.04	Paragorgia cf jamesi
B026	Union	2017-07-25T00:17:09	695.29	Paragorgia cf jamesi
B026	Union	2017-07-25T00:17:10	694.82	Paragorgia cf jamesi
B026	Union	2017-07-25T00:17:18	694.68	Paragorgia cf jamesi
B026	Union	2017-07-25T00:17:28	693.86	Paragorgia cf jamesi
B026	Union	2017-07-25T00:17:28	693.86	Paragorgia cf jamesi
B026	Union	2017-07-25T00:17:30	693.32	Paragorgia cf jamesi
B026	Union	2017-07-25T00:17:30	693.32	Paragorgia cf jamesi
B026	Union	2017-07-25T00:17:41	690.39	Paragorgia cf jamesi
B026	Union	2017-07-25T00:17:41	690.39	Paragorgia cf jamesi
B026	Union	2017-07-25T00:17:43	690.32	Paragorgia cf jamesi
B026	Union	2017-07-25T00:17:49	689.57	Paragorgia cf jamesi
B026	Union	2017-07-25T00:18:01	688.27	Paragorgia cf jamesi
B026	Union	2017-07-25T00:18:04	689.64	Paragorgia cf jamesi
B026	Union	2017-07-25T00:18:16	685.96	Paragorgia cf jamesi
B026	Union	2017-07-25T00:18:26	685.62	Paragorgia cf jamesi
B026	Union	2017-07-25T00:18:31	685.41	Paragorgia cf jamesi
B026	Union	2017-07-25T00:18:47	683.09	Paragorgia cf jamesi
B026	Union	2017-07-25T00:18:53	681.8	Paragorgia cf jamesi
B026	Union	2017-07-25T00:19:01	681.25	Paragorgia cf jamesi
B026	Union	2017-07-25T00:19:22	681.8	Paragorgia cf jamesi
B026	Union	2017-07-25T00:19:25	681.05	Paragorgia cf jamesi
B026	Union	2017-07-25T00:19:25	681.05	Paragorgia cf jamesi
B026	Union	2017-07-25T00:19:25	681.05	Paragorgia cf jamesi
B026	Union	2017-07-25T00:19:35	678.8	Paragorgia cf jamesi
B026	Union	2017-07-25T00:19:47	677.3	Paragorgia cf jamesi
B026	Union	2017-07-25T00:19:47	677.3	Paragorgia cf jamesi
B026	Union	2017-07-25T00:19:55	676.35	Paragorgia cf jamesi
B026	Union	2017-07-25T00:19:58	675.05	Paragorgia cf jamesi
B026	Union	2017-07-25T00:20:06	674.71	Paragorgia cf jamesi
B026	Union	2017-07-25T00:20:06	674.71	Paragorgia cf jamesi
B026	Union	2017-07-25T00:20:06	674.71	Paragorgia cf jamesi
[truncated: 1,569 more rows]

## Sheet: Bamboo coral
The depth distribution data for the bamboo coral, Isidella tentaculum, derived from benthic visual survey video collected during BOOTS dives on the 2017 DFO expedition to Union, Dellwood, Unnamed (UN) 16, and UN 18 seamounts; where each record denotes the occurence of an individual coral.
DiveName	Seamount	DateTime	Depth_m	SpeciesName
B022	Union	2017-07-21T15:21:15	390.26	Isidella tentaculum
B022	Union	2017-07-21T15:53:45	404.25	Isidella tentaculum
B022	Union	2017-07-21T15:54:24	405.61	Isidella tentaculum
B022	Union	2017-07-21T15:54:30	405.41	Isidella tentaculum
B022	Union	2017-07-21T15:54:39	406.02	Isidella tentaculum
B022	Union	2017-07-21T15:55:20	405.41	Isidella tentaculum
B023	Union	2017-07-21T21:15:20	710.69	Isidella tentaculum
B023	Union	2017-07-21T21:15:27	712.06	Isidella tentaculum
B023	Union	2017-07-21T21:21:13	701.7	Isidella tentaculum
B023	Union	2017-07-21T21:21:18	701.22	Isidella tentaculum
B023	Union	2017-07-21T21:25:52	692.29	Isidella tentaculum
B023	Union	2017-07-21T21:26:27	689.98	Isidella tentaculum
B023	Union	2017-07-21T21:28:04	688.89	Isidella tentaculum
B023	Union	2017-07-22T00:19:28	443.14	Isidella tentaculum
B024	Union	2017-07-22T20:09:59	1675.7	Isidella tentaculum
B024	Union	2017-07-22T22:38:07	1081.38	Isidella tentaculum
B024	Union	2017-07-22T22:47:48	1037.17	Isidella tentaculum
B024	Union	2017-07-22T22:49:59	1020.09	Isidella tentaculum
B024	Union	2017-07-22T22:50:56	1005.05	Isidella tentaculum
B024	Union	2017-07-22T22:54:55	993.62	Isidella tentaculum
B024	Union	2017-07-22T22:58:38	973.07	Isidella tentaculum
B024	Union	2017-07-22T22:58:52	972.25	Isidella tentaculum
B024	Union	2017-07-22T22:59:09	971.98	Isidella tentaculum
B024	Union	2017-07-22T23:02:22	955.51	Isidella tentaculum
B024	Union	2017-07-22T23:37:42	667.96	Isidella tentaculum
B024	Union	2017-07-22T23:38:13	661.42	Isidella tentaculum
B024	Union	2017-07-22T23:39:48	650.31	Isidella tentaculum
B024	Union	2017-07-22T23:39:49	648.81	Isidella tentaculum
B024	Union	2017-07-22T23:40:24	644.31	Isidella tentaculum
B024	Union	2017-07-22T23:46:34	596.46	Isidella tentaculum
B024	Union	2017-07-23T00:50:06	433.18	Isidella tentaculum
B025	Union	2017-07-23T18:48:20	1069.55	Isidella tentaculum
B025	Union	2017-07-23T18:48:49	1067.1	Isidella tentaculum
B025	Union	2017-07-23T18:50:51	1060.64	Isidella tentaculum
B025	Union	2017-07-23T18:57:15	1034.1	Isidella tentaculum
B025	Union	2017-07-23T19:10:22	1002.6	Isidella tentaculum
B025	Union	2017-07-23T19:27:16	1030.57	Isidella tentaculum
B025	Union	2017-07-23T19:30:44	1048.39	Isidella tentaculum
B025	Union	2017-07-23T19:32:14	1052.68	Isidella tentaculum
B025	Union	2017-07-23T19:42:21	1072.27	Isidella tentaculum
B025	Union	2017-07-23T19:54:05	1087.98	Isidella tentaculum
B025	Union	2017-07-23T19:56:57	1097.23	Isidella tentaculum
B025	Union	2017-07-23T20:36:59	1043.7	Isidella tentaculum
B025	Union	2017-07-23T20:37:41	1041.66	Isidella tentaculum
B025	Union	2017-07-23T20:41:23	1025.19	Isidella tentaculum
B025	Union	2017-07-23T20:45:28	1003.01	Isidella tentaculum
B025	Union	2017-07-23T20:45:50	1002.81	Isidella tentaculum
B025	Union	2017-07-23T20:47:13	994.98	Isidella tentaculum
B025	Union	2017-07-23T20:48:13	986.34	Isidella tentaculum
B025	Union	2017-07-23T21:00:42	907.05	Isidella tentaculum
B025	Union	2017-07-23T21:04:12	887.44	Isidella tentaculum
B025	Union	2017-07-23T21:05:37	878.45	Isidella tentaculum
B025	Union	2017-07-23T21:06:30	873.01	Isidella tentaculum
B025	Union	2017-07-23T21:12:58	841.34	Isidella tentaculum
B025	Union	2017-07-23T21:28:16	758.66	Isidella tentaculum
B025	Union	2017-07-23T21:31:52	741.42	Isidella tentaculum
B025	Union	2017-07-23T21:31:55	743.67	Isidella tentaculum
B025	Union	2017-07-23T21:31:59	742.65	Isidella tentaculum
B025	Union	2017-07-23T21:33:46	734.2	Isidella tentaculum
B025	Union	2017-07-23T21:38:27	714.51	Isidella tentaculum
B025	Union	2017-07-23T21:38:29	712.19	Isidella tentaculum
B025	Union	2017-07-23T21:38:32	711.85	Isidella tentaculum
B025	Union	2017-07-23T21:38:38	712.33	Isidella tentaculum
B025	Union	2017-07-23T21:39:08	709.13	Isidella tentaculum
B025	Union	2017-07-23T21:41:01	699.04	Isidella tentaculum
B025	Union	2017-07-23T21:41:32	696.86	Isidella tentaculum
B025	Union	2017-07-23T21:41:51	693.38	Isidella tentaculum
B025	Union	2017-07-23T21:42:01	694.47	Isidella tentaculum
B025	Union	2017-07-23T21:43:35	683.3	Isidella tentaculum
B025	Union	2017-07-23T21:43:37	681.94	Isidella tentaculum
B025	Union	2017-07-23T21:43:57	679.07	Isidella tentaculum
B025	Union	2017-07-23T21:44:07	678.32	Isidella tentaculum
B025	Union	2017-07-23T21:44:07	678.32	Isidella tentaculum
B025	Union	2017-07-23T21:44:14	677.37	Isidella tentaculum
B025	Union	2017-07-23T21:44:55	668.65	Isidella tentaculum
B025	Union	2017-07-23T21:44:55	668.65	Isidella tentaculum
B025	Union	2017-07-23T21:45:55	659.79	Isidella tentaculum
B025	Union	2017-07-23T21:45:57	660.19	Isidella tentaculum
B025	Union	2017-07-23T21:46:03	657.47	Isidella tentaculum
B025	Union	2017-07-23T21:46:13	654.47	Isidella tentaculum
B025	Union	2017-07-23T21:46:49	648.34	Isidella tentaculum
B025	Union	2017-07-23T21:48:47	627	Isidella tentaculum
B025	Union	2017-07-23T21:48:52	628.91	Isidella tentaculum
B025	Union	2017-07-23T21:48:52	628.91	Isidella tentaculum
B025	Union	2017-07-23T21:48:52	628.91	Isidella tentaculum
B025	Union	2017-07-23T21:49:00	627	Isidella tentaculum
B025	Union	2017-07-23T21:49:01	627.75	Isidella tentaculum
B025	Union	2017-07-23T21:49:02	625.98	Isidella tentaculum
B025	Union	2017-07-23T21:49:02	625.98	Isidella tentaculum
B025	Union	2017-07-23T21:49:02	625.98	Isidella tentaculum
B025	Union	2017-07-23T21:49:04	625.09	Isidella tentaculum
B025	Union	2017-07-23T21:49:04	625.09	Isidella tentaculum
B025	Union	2017-07-23T21:49:09	624	Isidella tentaculum
B025	Union	2017-07-23T21:49:09	624	Isidella tentaculum
B025	Union	2017-07-23T21:49:09	624	Isidella tentaculum
B025	Union	2017-07-23T21:49:12	622.98	Isidella tentaculum
B025	Union	2017-07-23T21:49:12	622.98	Isidella tentaculum
B025	Union	2017-07-23T21:49:15	622.36	Isidella tentaculum
B025	Union	2017-07-23T21:49:18	622.36	Isidella tentaculum
B025	Union	2017-07-23T21:49:20	623.46	Isidella tentaculum
B025	Union	2017-07-23T21:49:20	623.46	Isidella tentaculum
B025	Union	2017-07-23T21:49:20	623.46	Isidella tentaculum
B025	Union	2017-07-23T21:49:20	623.46	Isidella tentaculum
B025	Union	2017-07-23T21:49:20	623.46	Isidella tentaculum
B025	Union	2017-07-23T21:49:23	621.61	Isidella tentaculum
B025	Union	2017-07-23T21:49:23	621.61	Isidella tentaculum
B025	Union	2017-07-23T21:49:29	622.91	Isidella tentaculum
B025	Union	2017-07-23T21:49:29	622.91	Isidella tentaculum
B025	Union	2017-07-23T21:49:30	623.73	Isidella tentaculum
B025	Union	2017-07-23T21:49:30	623.73	Isidella tentaculum
B025	Union	2017-07-23T21:49:30	623.73	Isidella tentaculum
B025	Union	2017-07-23T21:49:30	623.73	Isidella tentaculum
B025	Union	2017-07-23T21:49:30	623.73	Isidella tentaculum
B025	Union	2017-07-23T21:49:42	620.12	Isidella tentaculum
B025	Union	2017-07-23T21:49:42	620.12	Isidella tentaculum
B025	Union	2017-07-23T21:49:45	621.61	Isidella tentaculum
B025	Union	2017-07-23T21:49:45	621.61	Isidella tentaculum
B025	Union	2017-07-23T21:49:45	621.61	Isidella tentaculum
B025	Union	2017-07-23T21:49:50	621.07	Isidella tentaculum
B025	Union	2017-07-23T21:49:51	621.75	Isidella tentaculum
B025	Union	2017-07-23T21:49:51	621.75	Isidella tentaculum
B025	Union	2017-07-23T21:49:54	620.73	Isidella tentaculum
B025	Union	2017-07-23T21:49:54	620.73	Isidella tentaculum
B025	Union	2017-07-23T21:49:56	621.82	Isidella tentaculum
B025	Union	2017-07-23T21:50:01	620.93	Isidella tentaculum
B025	Union	2017-07-23T21:50:03	620.66	Isidella tentaculum
B025	Union	2017-07-23T21:50:07	620.05	Isidella tentaculum
B025	Union	2017-07-23T21:50:13	621.27	Isidella tentaculum
B025	Union	2017-07-23T21:50:18	621.55	Isidella tentaculum
B025	Union	2017-07-23T21:50:24	618.82	Isidella tentaculum
B025	Union	2017-07-23T21:51:19	619.3	Isidella tentaculum
B025	Union	2017-07-23T21:51:32	619.09	Isidella tentaculum
B025	Union	2017-07-23T21:51:32	619.09	Isidella tentaculum
B025	Union	2017-07-23T21:51:32	619.09	Isidella tentaculum
B025	Union	2017-07-23T21:51:44	620.18	Isidella tentaculum
B025	Union	2017-07-23T21:51:44	620.18	Isidella tentaculum
B025	Union	2017-07-23T21:51:44	620.18	Isidella tentaculum
B025	Union	2017-07-23T21:51:44	620.18	Isidella tentaculum
B025	Union	2017-07-23T21:52:57	619.5	Isidella tentaculum
B025	Union	2017-07-23T21:52:57	619.5	Isidella tentaculum
B025	Union	2017-07-23T21:53:12	618.89	Isidella tentaculum
B025	Union	2017-07-23T21:54:09	622.91	Isidella tentaculum
B025	Union	2017-07-23T21:54:28	624.75	Isidella tentaculum
B025	Union	2017-07-23T21:56:18	631.84	Isidella tentaculum
B025	Union	2017-07-23T21:56:31	631.84	Isidella tentaculum
B025	Union	2017-07-23T21:56:31	631.84	Isidella tentaculum
B025	Union	2017-07-23T21:57:58	619.64	Isidella tentaculum
B025	Union	2017-07-23T21:58:03	618.68	Isidella tentaculum
B025	Union	2017-07-23T22:06:43	533.18	Isidella tentaculum
B025	Union	2017-07-23T22:06:58	530.38	Isidella tentaculum
B025	Union	2017-07-23T23:12:11	302.47	Isidella tentaculum
B025	Union	2017-07-23T23:29:04	315.24	Isidella tentaculum
B026	Union	2017-07-24T23:32:01	958.1	Isidella tentaculum
B026	Union	2017-07-24T23:35:31	946.87	Isidella tentaculum
B026	Union	2017-07-24T23:36:08	944.14	Isidella tentaculum
B026	Union	2017-07-24T23:37:06	939.58	Isidella tentaculum
B026	Union	2017-07-24T23:37:20	942.24	Isidella tentaculum
B026	Union	2017-07-24T23:49:40	907.79	Isidella tentaculum
B026	Union	2017-07-24T23:51:25	898.4	Isidella tentaculum
B026	Union	2017-07-24T23:55:20	871.1	Isidella tentaculum
B026	Union	2017-07-25T00:00:54	824.66	Isidella tentaculum
B026	Union	2017-07-25T00:02:08	813.15	Isidella tentaculum
B026	Union	2017-07-25T00:03:16	803.48	Isidella tentaculum
B026	Union	2017-07-25T00:05:51	781.2	Isidella tentaculum
B026	Union	2017-07-25T00:06:01	781.14	Isidella tentaculum
B026	Union	2017-07-25T00:06:09	780.25	Isidella tentaculum
B026	Union	2017-07-25T00:12:53	724.86	Isidella tentaculum
B026	Union	2017-07-25T00:12:55	724.46	Isidella tentaculum
B026	Union	2017-07-25T00:13:34	720.64	Isidella tentaculum
B026	Union	2017-07-25T00:13:34	720.64	Isidella tentaculum
B026	Union	2017-07-25T00:13:34	720.64	Isidella tentaculum
B026	Union	2017-07-25T00:13:37	719.35	Isidella tentaculum
B026	Union	2017-07-25T00:13:50	716.35	Isidella tentaculum
B026	Union	2017-07-25T00:13:55	717.57	Isidella tentaculum
B026	Union	2017-07-25T00:13:59	717.92	Isidella tentaculum
B026	Union	2017-07-25T00:14:01	718.19	Isidella tentaculum
B026	Union	2017-07-25T00:14:06	716.28	Isidella tentaculum
B026	Union	2017-07-25T00:14:13	714.64	Isidella tentaculum
B026	Union	2017-07-25T00:14:13	714.64	Isidella tentaculum
B026	Union	2017-07-25T00:14:16	712.67	Isidella tentaculum
B026	Union	2017-07-25T00:14:16	712.67	Isidella tentaculum
B026	Union	2017-07-25T00:14:36	711.1	Isidella tentaculum
B026	Union	2017-07-25T00:14:44	711.31	Isidella tentaculum
B026	Union	2017-07-25T00:14:52	709.47	Isidella tentaculum
B026	Union	2017-07-25T00:14:52	709.47	Isidella tentaculum
B026	Union	2017-07-25T00:14:52	709.47	Isidella tentaculum
B026	Union	2017-07-25T00:15:12	709.19	Isidella tentaculum
B026	Union	2017-07-25T00:15:16	707.49	Isidella tentaculum
B026	Union	2017-07-25T00:15:37	704.29	Isidella tentaculum
B026	Union	2017-07-25T00:15:50	704.97	Isidella tentaculum
B026	Union	2017-07-25T00:16:21	700.68	Isidella tentaculum
B026	Union	2017-07-25T00:17:48	689.91	Isidella tentaculum
B026	Union	2017-07-25T00:17:57	689.77	Isidella tentaculum
B026	Union	2017-07-25T00:18:44	682.75	Isidella tentaculum
B026	Union	2017-07-25T00:18:44	682.75	Isidella tentaculum
B026	Union	2017-07-25T00:18:47	683.09	Isidella tentaculum
B026	Union	2017-07-25T00:18:47	683.09	Isidella tentaculum
B026	Union	2017-07-25T00:18:49	682.62	Isidella tentaculum
B026	Union	2017-07-25T00:18:49	682.62	Isidella tentaculum
B026	Union	2017-07-25T00:19:17	680.78	Isidella tentaculum
B026	Union	2017-07-25T00:19:17	680.78	Isidella tentaculum
B026	Union	2017-07-25T00:19:22	681.8	Isidella tentaculum
B026	Union	2017-07-25T00:19:35	678.8	Isidella tentaculum
B026	Union	2017-07-25T00:19:42	678.8	Isidella tentaculum
B026	Union	2017-07-25T00:19:42	678.8	Isidella tentaculum
B026	Union	2017-07-25T00:19:52	677.3	Isidella tentaculum
B026	Union	2017-07-25T00:19:53	677.57	Isidella tentaculum
B026	Union	2017-07-25T00:19:55	676.35	Isidella tentaculum
B026	Union	2017-07-25T00:19:58	675.05	Isidella tentaculum
B026	Union	2017-07-25T00:20:30	674.3	Isidella tentaculum
B026	Union	2017-07-25T00:20:41	672.6	Isidella tentaculum
B026	Union	2017-07-25T00:20:43	674.3	Isidella tentaculum
B026	Union	2017-07-25T00:20:43	674.3	Isidella tentaculum
B026	Union	2017-07-25T00:21:07	674.64	Isidella tentaculum
B026	Union	2017-07-25T00:21:09	673.55	Isidella tentaculum
B026	Union	2017-07-25T00:21:31	671.58	Isidella tentaculum
B026	Union	2017-07-25T00:21:31	671.58	Isidella tentaculum
B026	Union	2017-07-25T00:21:40	672.39	Isidella tentaculum
B026	Union	2017-07-25T00:22:00	671.03	Isidella tentaculum
B026	Union	2017-07-25T00:27:11	670.83	Isidella tentaculum
B026	Union	2017-07-25T00:27:40	670.96	Isidella tentaculum
B026	Union	2017-07-25T00:29:12	674.51	Isidella tentaculum
B026	Union	2017-07-25T00:39:25	710.9	Isidella tentaculum
B026	Union	2017-07-25T00:39:25	710.9	Isidella tentaculum
B026	Union	2017-07-25T00:39:36	710.22	Isidella tentaculum
B026	Union	2017-07-25T00:39:39	709.81	Isidella tentaculum
B026	Union	2017-07-25T00:39:39	709.81	Isidella tentaculum
B026	Union	2017-07-25T00:39:39	709.81	Isidella tentaculum
B026	Union	2017-07-25T00:39:48	710.69	Isidella tentaculum
B026	Union	2017-07-25T00:39:48	710.69	Isidella tentaculum
B026	Union	2017-07-25T00:39:52	710.76	Isidella tentaculum
B026	Union	2017-07-25T00:39:52	710.76	Isidella tentaculum
B026	Union	2017-07-25T00:39:53	710.76	Isidella tentaculum
B026	Union	2017-07-25T00:39:55	709.33	Isidella tentaculum
B026	Union	2017-07-25T00:39:55	709.33	Isidella tentaculum
B026	Union	2017-07-25T00:40:00	711.24	Isidella tentaculum
B026	Union	2017-07-25T00:42:58	721.39	Isidella tentaculum
B026	Union	2017-07-25T00:43:25	724.8	Isidella tentaculum
B026	Union	2017-07-25T00:43:25	724.8	Isidella tentaculum
B026	Union	2017-07-25T00:43:25	724.8	Isidella tentaculum
B026	Union	2017-07-25T00:43:25	724.8	Isidella tentaculum
B026	Union	2017-07-25T00:43:25	724.8	Isidella tentaculum
B026	Union	2017-07-25T00:43:25	724.8	Isidella tentaculum
B026	Union	2017-07-25T00:43:25	724.8	Isidella tentaculum
B026	Union	2017-07-25T00:43:25	724.8	Isidella tentaculum
B026	Union	2017-07-25T00:43:25	724.8	Isidella tentaculum
B026	Union	2017-07-25T00:43:25	724.8	Isidella tentaculum
B026	Union	2017-07-25T00:43:25	724.8	Isidella tentaculum
B026	Union	2017-07-25T00:44:07	728.61	Isidella tentaculum
B026	Union	2017-07-25T00:44:16	729.23	Isidella tentaculum
B026	Union	2017-07-25T00:45:15	733.25	Isidella tentaculum
B026	Union	2017-07-25T00:45:17	733.11	Isidella tentaculum
B026	Union	2017-07-25T00:46:57	744.56	Isidella tentaculum
B026	Union	2017-07-25T01:42:45	679.48	Isidella tentaculum
B026	Union	2017-07-25T01:44:44	662.65	Isidella tentaculum
B028	Dellwood	2017-07-27T00:56:32	966.06	Isidella tentaculum
B028	Dellwood	2017-07-27T01:29:16	781.61	Isidella tentaculum
B028	Dellwood	2017-07-27T01:30:29	762.81	Isidella tentaculum
B028	Dellwood	2017-07-27T01:30:46	754.71	Isidella tentaculum
B028	Dellwood	2017-07-27T01:31:09	755.32	Isidella tentaculum
B028	Dellwood	2017-07-27T01:31:19	755.86	Isidella tentaculum
B028	Dellwood	2017-07-27T01:32:22	747.55	Isidella tentaculum
B028	Dellwood	2017-07-27T01:33:54	735.63	Isidella tentaculum
B028	Dellwood	2017-07-27T01:34:09	735.9	Isidella tentaculum
B028	Dellwood	2017-07-27T01:44:35	683.03	Isidella tentaculum
B028	Dellwood	2017-07-27T01:44:49	682.28	Isidella tentaculum
B028	Dellwood	2017-07-27T01:46:26	672.46	Isidella tentaculum
B028	Dellwood	2017-07-27T01:47:50	669.05	Isidella tentaculum
B028	Dellwood	2017-07-27T01:49:50	658.22	Isidella tentaculum
B028	Dellwood	2017-07-27T01:50:30	656.99	Isidella tentaculum
B028	Dellwood	2017-07-27T01:50:45	655.01	Isidella tentaculum
B028	Dellwood	2017-07-27T01:51:05	651.81	Isidella tentaculum
B028	Dellwood	2017-07-27T01:51:37	650.99	Isidella tentaculum
B028	Dellwood	2017-07-27T01:51:38	649.36	Isidella tentaculum
B028	Dellwood	2017-07-27T01:51:41	648.34	Isidella tentaculum
B028	Dellwood	2017-07-27T01:53:40	646.02	Isidella tentaculum
B028	Dellwood	2017-07-27T02:00:24	638.66	Isidella tentaculum
B028	Dellwood	2017-07-27T02:04:18	624.21	Isidella tentaculum
B028	Dellwood	2017-07-27T02:04:55	622.02	Isidella tentaculum
B028	Dellwood	2017-07-27T02:05:05	618.75	Isidella tentaculum
B028	Dellwood	2017-07-27T02:11:58	612.48	Isidella tentaculum
B028	Dellwood	2017-07-27T02:24:42	596.73	Isidella tentaculum
B029	Dellwood	2017-07-27T20:01:07	1182.16	Isidella tentaculum
B029	Dellwood	2017-07-27T20:51:17	995.73	Isidella tentaculum
B029	Dellwood	2017-07-27T20:58:23	968.1	Isidella tentaculum
B029	Dellwood	2017-07-27T21:00:25	957.28	Isidella tentaculum
B029	Dellwood	2017-07-27T21:56:17	634.77	Isidella tentaculum
B029	Dellwood	2017-07-27T22:00:58	604.78	Isidella tentaculum
B029	Dellwood	2017-07-27T22:01:08	601.71	Isidella tentaculum
B029	Dellwood	2017-07-27T22:02:07	594.69	Isidella tentaculum
B029	Dellwood	2017-07-27T22:02:55	588.75	Isidella tentaculum
B029	Dellwood	2017-07-27T22:03:22	586.57	Isidella tentaculum
B029	Dellwood	2017-07-27T22:10:30	561.62	Isidella tentaculum
B024	Dellwood	2017-07-27T22:25:04	548.52	Isidella tentaculum
B024	Dellwood	2017-07-27T22:25:22	550.02	Isidella tentaculum
B029	Dellwood	2017-07-27T22:30:47	546.34	Isidella tentaculum
B029	Dellwood	2017-07-27T22:38:13	547.02	Isidella tentaculum
B029	Dellwood	2017-07-27T22:38:29	548.25	Isidella tentaculum
B029	Dellwood	2017-07-27T22:38:49	549.82	Isidella tentaculum
B029	Dellwood	2017-07-27T22:40:25	550.64	Isidella tentaculum
B029	Dellwood	2017-07-27T22:40:37	551.66	Isidella tentaculum
B029	Dellwood	2017-07-27T22:42:06	550.16	Isidella tentaculum
B029	Dellwood	2017-07-27T22:48:23	557.39	Isidella tentaculum
B029	Dellwood	2017-07-27T22:48:30	556.03	Isidella tentaculum
B029	Dellwood	2017-07-27T22:54:44	561.96	Isidella tentaculum
B029	Dellwood	2017-07-27T23:02:05	567.07	Isidella tentaculum
B029	Dellwood	2017-07-27T23:03:31	569.87	Isidella tentaculum
B029	Dellwood	2017-07-27T23:03:36	569.6	Isidella tentaculum
B029	Dellwood	2017-07-27T23:03:48	568.91	Isidella tentaculum
B029	Dellwood	2017-07-27T23:03:48	568.91	Isidella tentaculum
B029	Dellwood	2017-07-27T23:05:15	574.78	Isidella tentaculum
B029	Dellwood	2017-07-27T23:05:15	574.78	Isidella tentaculum
B029	Dellwood	2017-07-27T23:05:36	571.78	Isidella tentaculum
B029	Dellwood	2017-07-27T23:06:53	582.62	Isidella tentaculum
B029	Dellwood	2017-07-27T23:10:52	601.98	Isidella tentaculum
B029	Dellwood	2017-07-27T23:12:32	604.64	Isidella tentaculum
B029	Dellwood	2017-07-27T23:21:17	622.57	Isidella tentaculum
B029	Dellwood	2017-07-27T23:21:37	622.98	Isidella tentaculum
B029	Dellwood	2017-07-27T23:27:19	638.52	Isidella tentaculum
B029	Dellwood	2017-07-27T23:27:27	640.97	Isidella tentaculum
B029	Dellwood	2017-07-27T23:27:45	641.66	Isidella tentaculum
B029	Dellwood	2017-07-27T23:38:48	716.82	Isidella tentaculum
B029	Dellwood	2017-07-27T23:42:45	746.67	Isidella tentaculum
B029	Dellwood	2017-07-27T23:45:53	763.56	Isidella tentaculum
B029	Dellwood	2017-07-27T23:46:56	767.24	Isidella tentaculum
B029	Dellwood	2017-07-28T00:26:34	805.32	Isidella tentaculum
B029	Dellwood	2017-07-28T00:33:44	774.8	Isidella tentaculum
B029	Dellwood	2017-07-28T00:36:05	762.61	Isidella tentaculum
B029	Dellwood	2017-07-28T00:45:38	711.24	Isidella tentaculum
B029	Dellwood	2017-07-28T00:46:47	702.31	Isidella tentaculum
B029	Dellwood	2017-07-28T00:47:49	698.22	Isidella tentaculum
B029	Dellwood	2017-07-28T00:48:50	693.25	Isidella tentaculum
B029	Dellwood	2017-07-28T00:53:38	662.31	Isidella tentaculum
B029	Dellwood	2017-07-28T00:54:09	657.95	Isidella tentaculum
B029	Dellwood	2017-07-28T00:56:17	648.54	Isidella tentaculum
B029	Dellwood	2017-07-28T00:57:10	640.97	Isidella tentaculum
B029	Dellwood	2017-07-28T00:57:49	637.77	Isidella tentaculum
B030	Dellwood	2017-07-28T22:13:21	1019.07	Isidella tentaculum
B030	Dellwood	2017-07-28T22:13:41	1015.12	Isidella tentaculum
B030	Dellwood	2017-07-28T22:16:56	992.8	Isidella tentaculum
B030	Dellwood	2017-07-28T22:16:56	992.8	Isidella tentaculum
B030	Dellwood	2017-07-28T22:16:59	993.08	Isidella tentaculum
B030	Dellwood	2017-07-28T22:16:59	993.08	Isidella tentaculum
B030	Dellwood	2017-07-28T22:20:54	973.61	Isidella tentaculum
B030	Dellwood	2017-07-28T22:24:19	963.06	Isidella tentaculum
B030	Dellwood	2017-07-28T22:24:57	962.18	Isidella tentaculum
B030	Dellwood	2017-07-28T23:04:06	809.2	Isidella tentaculum
B030	Dellwood	2017-07-28T23:06:27	806.47	Isidella tentaculum
B030	Dellwood	2017-07-28T23:19:47	788.43	Isidella tentaculum
B030	Dellwood	2017-07-28T23:22:50	782.09	Isidella tentaculum
B030	Dellwood	2017-07-28T23:39:15	742.65	Isidella tentaculum
B030	Dellwood	2017-07-29T00:07:34	633	Isidella tentaculum
B030	Dellwood	2017-07-29T00:12:13	599.12	Isidella tentaculum
B030	Dellwood	2017-07-29T00:13:17	592.57	Isidella tentaculum
B030	Dellwood	2017-07-29T00:14:16	589.3	Isidella tentaculum
B030	Dellwood	2017-07-29T00:15:42	584.66	Isidella tentaculum
B030	Dellwood	2017-07-29T00:18:14	576.89	Isidella tentaculum
B030	Dellwood	2017-07-29T00:21:41	570.35	Isidella tentaculum
B030	Dellwood	2017-07-29T00:22:02	569.6	Isidella tentaculum
B030	Dellwood	2017-07-29T00:26:42	570.41	Isidella tentaculum
B030	Dellwood	2017-07-29T00:28:37	568.1	Isidella tentaculum
B030	Dellwood	2017-07-29T00:29:34	567.07	Isidella tentaculum
B030	Dellwood	2017-07-29T00:29:48	566.6	Isidella tentaculum
B030	Dellwood	2017-07-29T00:30:01	567.28	Isidella tentaculum
B030	Dellwood	2017-07-29T00:30:16	566.25	Isidella tentaculum
B030	Dellwood	2017-07-29T00:30:16	566.25	Isidella tentaculum
B030	Dellwood	2017-07-29T00:30:16	566.25	Isidella tentaculum
B030	Dellwood	2017-07-29T00:30:34	565.98	Isidella tentaculum
B030	Dellwood	2017-07-29T00:30:34	565.98	Isidella tentaculum
B030	Dellwood	2017-07-29T00:31:19	567.69	Isidella tentaculum
B030	Dellwood	2017-07-29T00:32:57	568.16	Isidella tentaculum
B030	Dellwood	2017-07-29T00:35:16	569.8	Isidella tentaculum
B030	Dellwood	2017-07-29T00:35:21	568.85	Isidella tentaculum
B030	Dellwood	2017-07-29T00:36:37	570.14	Isidella tentaculum
B030	Dellwood	2017-07-29T00:36:57	570.96	Isidella tentaculum
B030	Dellwood	2017-07-29T00:37:19	571.44	Isidella tentaculum
B030	Dellwood	2017-07-29T00:37:24	570.96	Isidella tentaculum
B030	Dellwood	2017-07-29T00:38:44	571.1	Isidella tentaculum
B030	Dellwood	2017-07-29T00:39:15	572.53	Isidella tentaculum
B030	Dellwood	2017-07-29T00:39:22	572.6	Isidella tentaculum
B030	Dellwood	2017-07-29T00:39:23	570.35	Isidella tentaculum
B030	Dellwood	2017-07-29T00:39:34	572.25	Isidella tentaculum
B030	Dellwood	2017-07-29T00:42:17	571.91	Isidella tentaculum
B030	Dellwood	2017-07-29T00:42:18	572.94	Isidella tentaculum
B030	Dellwood	2017-07-29T00:42:38	573	Isidella tentaculum
B030	Dellwood	2017-07-29T00:42:47	571.44	Isidella tentaculum
B030	Dellwood	2017-07-29T00:42:50	571.98	Isidella tentaculum
B030	Dellwood	2017-07-29T00:42:52	572.32	Isidella tentaculum
B030	Dellwood	2017-07-29T00:43:07	573.48	Isidella tentaculum
B030	Dellwood	2017-07-29T00:43:10	573.35	Isidella tentaculum
B030	Dellwood	2017-07-29T00:44:29	573	Isidella tentaculum
B030	Dellwood	2017-07-29T00:45:09	572.53	Isidella tentaculum
B030	Dellwood	2017-07-29T00:45:50	574.23	Isidella tentaculum
B030	Dellwood	2017-07-29T00:46:02	573	Isidella tentaculum
B030	Dellwood	2017-07-29T00:46:10	574.37	Isidella tentaculum
B030	Dellwood	2017-07-29T00:46:57	571.85	Isidella tentaculum
B030	Dellwood	2017-07-29T00:47:05	574.16	Isidella tentaculum
B030	Dellwood	2017-07-29T00:47:14	574.03	Isidella tentaculum
B030	Dellwood	2017-07-29T00:47:38	574.16	Isidella tentaculum
B030	Dellwood	2017-07-29T00:47:42	573.07	Isidella tentaculum
B030	Dellwood	2017-07-29T00:48:07	571.5	Isidella tentaculum
B030	Dellwood	2017-07-29T00:48:29	573.89	Isidella tentaculum
B030	Dellwood	2017-07-29T00:48:29	573.89	Isidella tentaculum
B030	Dellwood	2017-07-29T00:48:49	574.3	Isidella tentaculum
B030	Dellwood	2017-07-29T00:49:02	573.48	Isidella tentaculum
B030	Dellwood	2017-07-29T00:49:13	573.41	Isidella tentaculum
B030	Dellwood	2017-07-29T00:49:28	574.3	Isidella tentaculum
B030	Dellwood	2017-07-29T00:49:47	575.12	Isidella tentaculum
B030	Dellwood	2017-07-29T00:51:54	574.91	Isidella tentaculum
B030	Dellwood	2017-07-29T00:52:03	574.78	Isidella tentaculum
B030	Dellwood	2017-07-29T00:52:05	575.32	Isidella tentaculum
B030	Dellwood	2017-07-29T00:52:07	575.05	Isidella tentaculum
B030	Dellwood	2017-07-29T00:52:10	575.05	Isidella tentaculum
B030	Dellwood	2017-07-29T00:52:13	574.44	Isidella tentaculum
B030	Dellwood	2017-07-29T00:52:15	573.75	Isidella tentaculum
B030	Dellwood	2017-07-29T00:52:22	573.55	Isidella tentaculum
B030	Dellwood	2017-07-29T00:52:32	574.71	Isidella tentaculum
B030	Dellwood	2017-07-29T00:56:20	572.53	Isidella tentaculum
B030	Dellwood	2017-07-29T00:56:24	572.53	Isidella tentaculum
B030	Dellwood	2017-07-29T00:56:34	573	Isidella tentaculum
B030	Dellwood	2017-07-29T00:56:41	572.32	Isidella tentaculum
B030	Dellwood	2017-07-29T00:59:05	568.91	Isidella tentaculum
B030	Dellwood	2017-07-29T00:59:21	568.78	Isidella tentaculum
B030	Dellwood	2017-07-29T00:59:36	568.57	Isidella tentaculum
B030	Dellwood	2017-07-29T00:59:52	569.32	Isidella tentaculum
B030	Dellwood	2017-07-29T01:00:53	568.16	Isidella tentaculum
B030	Dellwood	2017-07-29T01:01:35	568.3	Isidella tentaculum
B030	Dellwood	2017-07-29T01:03:23	566.12	Isidella tentaculum
B030	Dellwood	2017-07-29T01:08:17	560.12	Isidella tentaculum
B030	Dellwood	2017-07-29T01:08:29	560.59	Isidella tentaculum
B030	Dellwood	2017-07-29T01:11:35	557.59	Isidella tentaculum

## Sheet: Black coral
The depth distribution data for the black coral, Chrysopathes speciosa, derived from benthic visual survey video collected during BOOTS dives on the 2017 DFO expedition to Union, Dellwood, Unnamed (UN) 16, and UN 18 seamounts; where each record denotes the occurence of an individual coral.
DiveName	Seamount	DateTime	Depth_m	SpeciesName
B025	Union	2017-07-23T18:15:32	1274.87	Chrysopathes speciosa
B025	Union	2017-07-23T18:30:33	1174.82	Chrysopathes speciosa
B025	Union	2017-07-23T18:35:18	1147.96	Chrysopathes speciosa
B025	Union	2017-07-23T23:19:07	307.8	Chrysopathes speciosa
B025	Union	2017-07-23T23:20:29	305.48	Chrysopathes speciosa
B026	Union	2017-07-25T00:22:17	669.74	Chrysopathes speciosa
B028	Dellwood	2017-07-27T00:58:17	961.23	Chrysopathes speciosa
B028	Dellwood	2017-07-27T01:14:25	893.77	Chrysopathes speciosa
B028	Dellwood	2017-07-27T01:14:39	893.57	Chrysopathes speciosa
B028	Dellwood	2017-07-27T01:26:44	801.71	Chrysopathes speciosa
B028	Dellwood	2017-07-27T01:27:57	793.67	Chrysopathes speciosa
B028	Dellwood	2017-07-27T01:27:57	793.67	Chrysopathes speciosa
B028	Dellwood	2017-07-27T01:28:46	783.25	Chrysopathes speciosa
B028	Dellwood	2017-07-27T01:28:46	783.25	Chrysopathes speciosa
B028	Dellwood	2017-07-27T01:28:53	782.36	Chrysopathes speciosa
B028	Dellwood	2017-07-27T01:28:57	782.02	Chrysopathes speciosa
B028	Dellwood	2017-07-27T01:29:53	776.71	Chrysopathes speciosa
B028	Dellwood	2017-07-27T01:31:00	755.59	Chrysopathes speciosa
B028	Dellwood	2017-07-27T01:35:02	732.97	Chrysopathes speciosa
B029	Dellwood	2017-07-27T18:55:29	1432.54	Chrysopathes speciosa
B029	Dellwood	2017-07-27T18:55:29	1432.54	Chrysopathes speciosa
B029	Dellwood	2017-07-27T20:54:08	982.46	Chrysopathes speciosa
B029	Dellwood	2017-07-27T21:02:26	951.49	Chrysopathes speciosa
B029	Dellwood	2017-07-27T21:04:45	943.19	Chrysopathes speciosa
B029	Dellwood	2017-07-27T21:06:21	935.3	Chrysopathes speciosa
B029	Dellwood	2017-07-27T21:15:25	895.34	Chrysopathes speciosa
B029	Dellwood	2017-07-27T21:23:57	854.76	Chrysopathes speciosa
B029	Dellwood	2017-07-27T21:26:15	839.03	Chrysopathes speciosa
B029	Dellwood	2017-07-27T21:26:43	839.57	Chrysopathes speciosa
B029	Dellwood	2017-07-27T21:27:25	833.04	Chrysopathes speciosa
B029	Dellwood	2017-07-27T21:28:34	826.57	Chrysopathes speciosa
B029	Dellwood	2017-07-27T21:29:11	823.23	Chrysopathes speciosa
B029	Dellwood	2017-07-27T21:29:54	818.39	Chrysopathes speciosa
B029	Dellwood	2017-07-27T21:31:21	808.86	Chrysopathes speciosa
B029	Dellwood	2017-07-27T21:31:21	808.86	Chrysopathes speciosa
B029	Dellwood	2017-07-27T21:32:24	802.25	Chrysopathes speciosa
B029	Dellwood	2017-07-27T21:32:31	802.05	Chrysopathes speciosa
B029	Dellwood	2017-07-27T21:34:01	791.42	Chrysopathes speciosa
B029	Dellwood	2017-07-27T21:34:40	787.95	Chrysopathes speciosa
B029	Dellwood	2017-07-27T21:35:28	780.59	Chrysopathes speciosa
B029	Dellwood	2017-07-27T21:35:45	779.03	Chrysopathes speciosa
B029	Dellwood	2017-07-27T21:35:53	778.14	Chrysopathes speciosa
B029	Dellwood	2017-07-27T21:36:59	770.51	Chrysopathes speciosa
B029	Dellwood	2017-07-27T21:40:32	749.05	Chrysopathes speciosa
B029	Dellwood	2017-07-27T21:42:12	734.61	Chrysopathes speciosa
B029	Dellwood	2017-07-27T21:44:23	718.94	Chrysopathes speciosa
B029	Dellwood	2017-07-27T23:39:24	722.21	Chrysopathes speciosa
B029	Dellwood	2017-07-27T23:40:28	731.27	Chrysopathes speciosa
B029	Dellwood	2017-07-27T23:40:28	731.27	Chrysopathes speciosa
B029	Dellwood	2017-07-27T23:40:42	731.41	Chrysopathes speciosa
B029	Dellwood	2017-07-27T23:41:10	735.08	Chrysopathes speciosa
B029	Dellwood	2017-07-27T23:43:05	748.03	Chrysopathes speciosa
B029	Dellwood	2017-07-27T23:44:10	754.57	Chrysopathes speciosa
B029	Dellwood	2017-07-28T00:06:00	822.48	Chrysopathes speciosa
B029	Dellwood	2017-07-28T00:06:00	822.48	Chrysopathes speciosa
B029	Dellwood	2017-07-28T00:08:29	822.68	Chrysopathes speciosa
B029	Dellwood	2017-07-28T00:10:11	823.98	Chrysopathes speciosa
B029	Dellwood	2017-07-28T00:10:35	823.98	Chrysopathes speciosa
B029	Dellwood	2017-07-28T00:11:41	823.98	Chrysopathes speciosa
B029	Dellwood	2017-07-28T00:13:08	826.36	Chrysopathes speciosa
B029	Dellwood	2017-07-28T00:13:20	827.31	Chrysopathes speciosa
B029	Dellwood	2017-07-28T00:15:24	827.79	Chrysopathes speciosa
B029	Dellwood	2017-07-28T00:15:24	827.79	Chrysopathes speciosa
B029	Dellwood	2017-07-28T00:15:34	829.15	Chrysopathes speciosa
B029	Dellwood	2017-07-28T00:15:39	828.34	Chrysopathes speciosa
B029	Dellwood	2017-07-28T00:16:47	829.49	Chrysopathes speciosa
B029	Dellwood	2017-07-28T00:19:15	828.06	Chrysopathes speciosa
B029	Dellwood	2017-07-28T00:24:26	815.6	Chrysopathes speciosa
B029	Dellwood	2017-07-28T00:25:38	811.17	Chrysopathes speciosa
B029	Dellwood	2017-07-28T00:25:59	808.93	Chrysopathes speciosa
B029	Dellwood	2017-07-28T00:33:41	774.26	Chrysopathes speciosa
B029	Dellwood	2017-07-28T00:35:37	766.42	Chrysopathes speciosa
B029	Dellwood	2017-07-28T00:35:44	765.67	Chrysopathes speciosa
B030	Dellwood	2017-07-28T22:13:10	1021.31	Chrysopathes speciosa
B030	Dellwood	2017-07-28T22:13:14	1018.52	Chrysopathes speciosa
B030	Dellwood	2017-07-28T22:14:38	1006.82	Chrysopathes speciosa
B030	Dellwood	2017-07-28T22:14:48	1005.46	Chrysopathes speciosa
B030	Dellwood	2017-07-28T22:14:51	1005.39	Chrysopathes speciosa
B030	Dellwood	2017-07-28T22:14:51	1005.39	Chrysopathes speciosa
B030	Dellwood	2017-07-28T22:15:11	1003.42	Chrysopathes speciosa
B030	Dellwood	2017-07-28T22:15:16	1003.69	Chrysopathes speciosa
B030	Dellwood	2017-07-28T22:16:08	997.63	Chrysopathes speciosa
B030	Dellwood	2017-07-28T22:16:08	997.63	Chrysopathes speciosa
B030	Dellwood	2017-07-28T22:16:16	997.29	Chrysopathes speciosa
B030	Dellwood	2017-07-28T22:16:29	994.1	Chrysopathes speciosa
B030	Dellwood	2017-07-28T22:17:03	992.46	Chrysopathes speciosa
B030	Dellwood	2017-07-28T22:17:28	992.8	Chrysopathes speciosa
B030	Dellwood	2017-07-28T22:17:32	991.78	Chrysopathes speciosa
B030	Dellwood	2017-07-28T22:18:59	983.62	Chrysopathes speciosa
B030	Dellwood	2017-07-28T22:19:10	983.48	Chrysopathes speciosa
B030	Dellwood	2017-07-28T22:19:14	981.51	Chrysopathes speciosa
B030	Dellwood	2017-07-28T22:19:18	981.98	Chrysopathes speciosa
B030	Dellwood	2017-07-28T22:19:22	980.69	Chrysopathes speciosa
B030	Dellwood	2017-07-28T22:19:23	981.1	Chrysopathes speciosa
B030	Dellwood	2017-07-28T22:19:24	980.55	Chrysopathes speciosa
B030	Dellwood	2017-07-28T22:19:24	980.55	Chrysopathes speciosa
B030	Dellwood	2017-07-28T22:19:26	979.4	Chrysopathes speciosa
B030	Dellwood	2017-07-28T22:19:28	979.47	Chrysopathes speciosa
B030	Dellwood	2017-07-28T22:19:28	979.47	Chrysopathes speciosa
B030	Dellwood	2017-07-28T22:19:45	978.31	Chrysopathes speciosa
B030	Dellwood	2017-07-28T22:19:45	978.31	Chrysopathes speciosa
B030	Dellwood	2017-07-28T22:19:47	978.24	Chrysopathes speciosa
B030	Dellwood	2017-07-28T22:19:47	978.24	Chrysopathes speciosa
B030	Dellwood	2017-07-28T22:20:02	977.42	Chrysopathes speciosa
B030	Dellwood	2017-07-28T22:20:37	973.82	Chrysopathes speciosa
B030	Dellwood	2017-07-28T22:20:37	973.82	Chrysopathes speciosa
B030	Dellwood	2017-07-28T22:20:44	975.25	Chrysopathes speciosa
B030	Dellwood	2017-07-28T22:20:44	975.25	Chrysopathes speciosa
B030	Dellwood	2017-07-28T22:20:47	975.38	Chrysopathes speciosa
B030	Dellwood	2017-07-28T22:20:47	975.38	Chrysopathes speciosa
B030	Dellwood	2017-07-28T22:20:55	973.61	Chrysopathes speciosa
B030	Dellwood	2017-07-28T22:20:55	973.61	Chrysopathes speciosa
B030	Dellwood	2017-07-28T22:20:55	973.61	Chrysopathes speciosa
B030	Dellwood	2017-07-28T22:22:47	968.92	Chrysopathes speciosa
B030	Dellwood	2017-07-28T22:23:52	965.45	Chrysopathes speciosa
B030	Dellwood	2017-07-28T22:24:03	965.99	Chrysopathes speciosa
B030	Dellwood	2017-07-28T22:24:04	965.99	Chrysopathes speciosa
B030	Dellwood	2017-07-28T22:24:04	965.99	Chrysopathes speciosa
B030	Dellwood	2017-07-28T22:24:04	965.99	Chrysopathes speciosa
B030	Dellwood	2017-07-28T22:24:04	965.99	Chrysopathes speciosa
B030	Dellwood	2017-07-28T22:24:05	964.63	Chrysopathes speciosa
B030	Dellwood	2017-07-28T22:24:07	963.88	Chrysopathes speciosa
B030	Dellwood	2017-07-28T22:24:08	963.13	Chrysopathes speciosa
B030	Dellwood	2017-07-28T22:24:08	963.13	Chrysopathes speciosa
B030	Dellwood	2017-07-28T22:24:19	963.06	Chrysopathes speciosa
B030	Dellwood	2017-07-28T22:24:58	962.18	Chrysopathes speciosa
B030	Dellwood	2017-07-28T22:24:58	962.18	Chrysopathes speciosa
B030	Dellwood	2017-07-28T22:25:30	958.71	Chrysopathes speciosa
B030	Dellwood	2017-07-28T22:25:31	959.53	Chrysopathes speciosa
B030	Dellwood	2017-07-28T22:25:36	959.25	Chrysopathes speciosa
B030	Dellwood	2017-07-28T22:25:36	959.25	Chrysopathes speciosa
B030	Dellwood	2017-07-28T22:25:39	958.1	Chrysopathes speciosa
B030	Dellwood	2017-07-28T22:25:39	958.1	Chrysopathes speciosa
B030	Dellwood	2017-07-28T22:27:04	954.01	Chrysopathes speciosa
B030	Dellwood	2017-07-28T22:27:14	952.24	Chrysopathes speciosa
B030	Dellwood	2017-07-28T22:27:24	953.67	Chrysopathes speciosa
B030	Dellwood	2017-07-28T22:29:39	942.1	Chrysopathes speciosa
B030	Dellwood	2017-07-28T22:29:43	941.63	Chrysopathes speciosa
B030	Dellwood	2017-07-28T22:29:43	941.63	Chrysopathes speciosa
B030	Dellwood	2017-07-28T22:29:47	942.1	Chrysopathes speciosa
B030	Dellwood	2017-07-28T22:30:01	940.4	Chrysopathes speciosa
B030	Dellwood	2017-07-28T22:30:07	941.69	Chrysopathes speciosa
B030	Dellwood	2017-07-28T22:31:19	937.61	Chrysopathes speciosa
B030	Dellwood	2017-07-28T22:33:34	932.23	Chrysopathes speciosa
B030	Dellwood	2017-07-28T22:33:42	930.87	Chrysopathes speciosa
B030	Dellwood	2017-07-28T22:34:17	929.71	Chrysopathes speciosa
B030	Dellwood	2017-07-28T22:36:18	924.54	Chrysopathes speciosa
B030	Dellwood	2017-07-28T22:36:19	925.36	Chrysopathes speciosa
B030	Dellwood	2017-07-28T22:36:30	922.36	Chrysopathes speciosa
B030	Dellwood	2017-07-28T22:36:44	922.29	Chrysopathes speciosa
B030	Dellwood	2017-07-28T22:36:49	922.7	Chrysopathes speciosa
B030	Dellwood	2017-07-28T22:37:23	919.57	Chrysopathes speciosa
B030	Dellwood	2017-07-28T22:37:25	918.89	Chrysopathes speciosa
B030	Dellwood	2017-07-28T22:37:49	918.41	Chrysopathes speciosa
B030	Dellwood	2017-07-28T22:38:16	916.51	Chrysopathes speciosa
B030	Dellwood	2017-07-28T22:38:17	917.53	Chrysopathes speciosa
B030	Dellwood	2017-07-28T22:38:19	916.58	Chrysopathes speciosa
B030	Dellwood	2017-07-28T22:48:25	865.38	Chrysopathes speciosa
B030	Dellwood	2017-07-28T22:56:37	816.28	Chrysopathes speciosa
B030	Dellwood	2017-07-28T22:59:26	812.26	Chrysopathes speciosa
B030	Dellwood	2017-07-28T22:59:46	814.31	Chrysopathes speciosa
B030	Dellwood	2017-07-28T22:59:50	815.06	Chrysopathes speciosa
B030	Dellwood	2017-07-28T22:59:53	813.76	Chrysopathes speciosa
B030	Dellwood	2017-07-28T23:08:47	801.43	Chrysopathes speciosa
B030	Dellwood	2017-07-28T23:09:08	800.69	Chrysopathes speciosa
B030	Dellwood	2017-07-28T23:09:16	800.21	Chrysopathes speciosa
B030	Dellwood	2017-07-28T23:09:16	800.21	Chrysopathes speciosa
B030	Dellwood	2017-07-28T23:09:20	799.32	Chrysopathes speciosa
B030	Dellwood	2017-07-28T23:09:22	799.32	Chrysopathes speciosa
B030	Dellwood	2017-07-28T23:09:23	798.71	Chrysopathes speciosa
B030	Dellwood	2017-07-28T23:09:25	797.21	Chrysopathes speciosa
B030	Dellwood	2017-07-28T23:09:47	800.48	Chrysopathes speciosa
B030	Dellwood	2017-07-28T23:09:55	799.05	Chrysopathes speciosa
B030	Dellwood	2017-07-28T23:09:55	799.05	Chrysopathes speciosa
B030	Dellwood	2017-07-28T23:09:55	799.05	Chrysopathes speciosa
B030	Dellwood	2017-07-28T23:10:23	797.69	Chrysopathes speciosa
B030	Dellwood	2017-07-28T23:10:44	797.96	Chrysopathes speciosa
B030	Dellwood	2017-07-28T23:11:13	796.94	Chrysopathes speciosa
B030	Dellwood	2017-07-28T23:11:18	796.33	Chrysopathes speciosa
B030	Dellwood	2017-07-28T23:11:18	796.33	Chrysopathes speciosa
B030	Dellwood	2017-07-28T23:11:32	796.26	Chrysopathes speciosa
B030	Dellwood	2017-07-28T23:12:08	795.03	Chrysopathes speciosa
B030	Dellwood	2017-07-28T23:12:31	795.85	Chrysopathes speciosa
B030	Dellwood	2017-07-28T23:12:51	794.56	Chrysopathes speciosa
B030	Dellwood	2017-07-28T23:12:51	794.56	Chrysopathes speciosa
B030	Dellwood	2017-07-28T23:13:18	795.99	Chrysopathes speciosa
B030	Dellwood	2017-07-28T23:13:25	794.21	Chrysopathes speciosa
B030	Dellwood	2017-07-28T23:13:25	794.21	Chrysopathes speciosa
B030	Dellwood	2017-07-28T23:13:44	793.94	Chrysopathes speciosa
B030	Dellwood	2017-07-28T23:13:58	792.92	Chrysopathes speciosa
B030	Dellwood	2017-07-28T23:14:06	793.12	Chrysopathes speciosa
B030	Dellwood	2017-07-28T23:14:09	794.28	Chrysopathes speciosa
B030	Dellwood	2017-07-28T23:14:11	792.65	Chrysopathes speciosa
B030	Dellwood	2017-07-28T23:14:14	794.21	Chrysopathes speciosa
B030	Dellwood	2017-07-28T23:14:14	794.21	Chrysopathes speciosa
B030	Dellwood	2017-07-28T23:14:32	795.24	Chrysopathes speciosa
B030	Dellwood	2017-07-28T23:14:32	795.24	Chrysopathes speciosa
B030	Dellwood	2017-07-28T23:14:50	792.99	Chrysopathes speciosa
B030	Dellwood	2017-07-28T23:15:27	793.94	Chrysopathes speciosa
B030	Dellwood	2017-07-28T23:15:28	792.38	Chrysopathes speciosa
B030	Dellwood	2017-07-28T23:16:11	791.56	Chrysopathes speciosa
B030	Dellwood	2017-07-28T23:16:26	792.04	Chrysopathes speciosa
B030	Dellwood	2017-07-28T23:17:02	789.45	Chrysopathes speciosa
B030	Dellwood	2017-07-28T23:17:12	790.4	Chrysopathes speciosa
B030	Dellwood	2017-07-28T23:17:15	790.81	Chrysopathes speciosa
B030	Dellwood	2017-07-28T23:17:15	790.81	Chrysopathes speciosa
B030	Dellwood	2017-07-28T23:17:15	790.81	Chrysopathes speciosa
B030	Dellwood	2017-07-28T23:17:22	790.06	Chrysopathes speciosa
B030	Dellwood	2017-07-28T23:17:37	790.06	Chrysopathes speciosa
B030	Dellwood	2017-07-28T23:17:37	790.06	Chrysopathes speciosa
B030	Dellwood	2017-07-28T23:18:27	788.63	Chrysopathes speciosa
B030	Dellwood	2017-07-28T23:18:27	788.63	Chrysopathes speciosa
B030	Dellwood	2017-07-28T23:18:35	788.49	Chrysopathes speciosa
B030	Dellwood	2017-07-28T23:18:47	787.95	Chrysopathes speciosa
B030	Dellwood	2017-07-28T23:18:52	789.51	Chrysopathes speciosa
B030	Dellwood	2017-07-28T23:19:13	788.49	Chrysopathes speciosa
B030	Dellwood	2017-07-28T23:19:13	788.49	Chrysopathes speciosa
B030	Dellwood	2017-07-28T23:21:47	782.98	Chrysopathes speciosa
B030	Dellwood	2017-07-28T23:25:43	779.3	Chrysopathes speciosa
B030	Dellwood	2017-07-28T23:25:43	779.3	Chrysopathes speciosa
B030	Dellwood	2017-07-28T23:26:17	776.57	Chrysopathes speciosa
B030	Dellwood	2017-07-28T23:26:25	776.23	Chrysopathes speciosa
B030	Dellwood	2017-07-28T23:26:25	776.23	Chrysopathes speciosa
B030	Dellwood	2017-07-28T23:27:11	776.57	Chrysopathes speciosa
B030	Dellwood	2017-07-28T23:27:11	776.57	Chrysopathes speciosa
B030	Dellwood	2017-07-28T23:28:22	773.03	Chrysopathes speciosa
B030	Dellwood	2017-07-28T23:28:22	773.03	Chrysopathes speciosa
B030	Dellwood	2017-07-28T23:28:28	773.64	Chrysopathes speciosa
B030	Dellwood	2017-07-28T23:29:26	771.87	Chrysopathes speciosa
B030	Dellwood	2017-07-28T23:30:52	768.53	Chrysopathes speciosa
B030	Dellwood	2017-07-28T23:31:03	766.7	Chrysopathes speciosa
B030	Dellwood	2017-07-28T23:31:32	765.81	Chrysopathes speciosa
B030	Dellwood	2017-07-28T23:32:07	765.4	Chrysopathes speciosa
B030	Dellwood	2017-07-28T23:33:12	760.29	Chrysopathes speciosa
B030	Dellwood	2017-07-28T23:33:28	759.75	Chrysopathes speciosa
B030	Dellwood	2017-07-28T23:33:28	759.75	Chrysopathes speciosa
B030	Dellwood	2017-07-28T23:34:08	759	Chrysopathes speciosa
B030	Dellwood	2017-07-28T23:37:02	746.8	Chrysopathes speciosa

## Sheet: Bugle sponge
The depth distribution data for the bugle sponge, Pinulasma n. sp., derived from benthic visual survey video collected during BOOTS dives on the 2017 DFO expedition to Union, Dellwood, Unnamed (UN) 16, and UN 18 seamounts; where each record denotes the occurence of an individual sponge.
DiveName	Seamount	DateTime	Depth_m	SpeciesName
B022	Union	2017-07-21T16:21:24	447.85	Pinulasma n. sp.
B023	Union	2017-07-21T21:11:49	714.03	Pinulasma n. sp.
B023	Union	2017-07-21T21:18:48	706.67	Pinulasma n. sp.
B023	Union	2017-07-21T21:21:54	700.13	Pinulasma n. sp.
B023	Union	2017-07-21T21:21:54	700.13	Pinulasma n. sp.
B023	Union	2017-07-21T21:23:55	695.5	Pinulasma n. sp.
B023	Union	2017-07-21T21:28:25	687.18	Pinulasma n. sp.
B023	Union	2017-07-21T21:29:41	686.5	Pinulasma n. sp.
B023	Union	2017-07-21T21:32:22	681.53	Pinulasma n. sp.
B023	Union	2017-07-21T21:32:40	678.87	Pinulasma n. sp.
B023	Union	2017-07-21T21:32:58	677.85	Pinulasma n. sp.
B023	Union	2017-07-21T21:38:41	662.72	Pinulasma n. sp.
B023	Union	2017-07-22T00:17:21	433.79	Pinulasma n. sp.
B024	Union	2017-07-22T18:22:31	1809.82	Pinulasma n. sp.
B024	Union	2017-07-22T20:54:49	1592.6	Pinulasma n. sp.
B024	Union	2017-07-22T20:57:03	1577.67	Pinulasma n. sp.
B024	Union	2017-07-22T20:57:49	1578.48	Pinulasma n. sp.
B024	Union	2017-07-22T20:58:10	1578.62	Pinulasma n. sp.
B024	Union	2017-07-22T21:57:17	1292.47	Pinulasma n. sp.
B024	Union	2017-07-22T22:14:52	1193.79	Pinulasma n. sp.
B024	Union	2017-07-22T22:23:50	1156.87	Pinulasma n. sp.
B024	Union	2017-07-22T22:25:21	1151.57	Pinulasma n. sp.
B024	Union	2017-07-22T22:31:22	1119.81	Pinulasma n. sp.
B024	Union	2017-07-22T22:34:02	1105.66	Pinulasma n. sp.
B024	Union	2017-07-22T22:36:42	1090.02	Pinulasma n. sp.
B024	Union	2017-07-22T22:40:00	1070.63	Pinulasma n. sp.
B024	Union	2017-07-22T22:49:40	1024.37	Pinulasma n. sp.
B024	Union	2017-07-22T22:49:40	1024.37	Pinulasma n. sp.
B024	Union	2017-07-22T22:52:55	998.18	Pinulasma n. sp.
B024	Union	2017-07-22T22:53:10	998.66	Pinulasma n. sp.
B024	Union	2017-07-22T22:56:58	982.12	Pinulasma n. sp.
B024	Union	2017-07-22T22:58:16	977.49	Pinulasma n. sp.
B025	Union	2017-07-23T17:14:45	1573.46	Pinulasma n. sp.
B025	Union	2017-07-23T17:14:45	1573.46	Pinulasma n. sp.
B025	Union	2017-07-23T17:50:15	1410.74	Pinulasma n. sp.
B025	Union	2017-07-23T18:17:09	1263.73	Pinulasma n. sp.
B025	Union	2017-07-23T18:18:31	1251.15	Pinulasma n. sp.
B025	Union	2017-07-23T18:18:31	1251.15	Pinulasma n. sp.
B025	Union	2017-07-23T18:18:49	1250.54	Pinulasma n. sp.
B025	Union	2017-07-23T18:19:39	1245.11	Pinulasma n. sp.
B025	Union	2017-07-23T18:21:19	1233.76	Pinulasma n. sp.
B025	Union	2017-07-23T18:21:20	1234.91	Pinulasma n. sp.
B025	Union	2017-07-23T18:21:20	1234.91	Pinulasma n. sp.
B025	Union	2017-07-23T18:21:22	1233.42	Pinulasma n. sp.
B025	Union	2017-07-23T18:21:47	1227.91	Pinulasma n. sp.
B025	Union	2017-07-23T18:23:26	1219.35	Pinulasma n. sp.
B025	Union	2017-07-23T18:23:36	1217.85	Pinulasma n. sp.
B025	Union	2017-07-23T18:23:42	1217.31	Pinulasma n. sp.
B025	Union	2017-07-23T18:26:29	1195.89	Pinulasma n. sp.
B025	Union	2017-07-23T18:27:28	1192.02	Pinulasma n. sp.
B025	Union	2017-07-23T18:27:49	1186.58	Pinulasma n. sp.
B025	Union	2017-07-23T18:27:57	1185.15	Pinulasma n. sp.
B025	Union	2017-07-23T18:27:58	1187.53	Pinulasma n. sp.
B025	Union	2017-07-23T18:28:18	1185.42	Pinulasma n. sp.
B025	Union	2017-07-23T18:28:40	1183.66	Pinulasma n. sp.
B025	Union	2017-07-23T18:29:34	1179.58	Pinulasma n. sp.
B025	Union	2017-07-23T18:29:41	1179.17	Pinulasma n. sp.
B025	Union	2017-07-23T18:30:22	1175.7	Pinulasma n. sp.
B025	Union	2017-07-23T18:30:25	1177.13	Pinulasma n. sp.
B025	Union	2017-07-23T18:30:49	1174.55	Pinulasma n. sp.
B025	Union	2017-07-23T18:30:54	1173.32	Pinulasma n. sp.
B025	Union	2017-07-23T18:31:53	1169.52	Pinulasma n. sp.
B025	Union	2017-07-23T18:32:19	1164.82	Pinulasma n. sp.
B025	Union	2017-07-23T18:32:23	1164.55	Pinulasma n. sp.
B025	Union	2017-07-23T18:32:30	1163.33	Pinulasma n. sp.
B025	Union	2017-07-23T18:32:52	1160.68	Pinulasma n. sp.
B025	Union	2017-07-23T18:33:41	1159.11	Pinulasma n. sp.
B025	Union	2017-07-23T18:33:53	1158.77	Pinulasma n. sp.
B025	Union	2017-07-23T18:33:57	1158.09	Pinulasma n. sp.
B025	Union	2017-07-23T18:33:57	1158.09	Pinulasma n. sp.
B025	Union	2017-07-23T18:34:03	1156.94	Pinulasma n. sp.
B025	Union	2017-07-23T18:34:10	1156.87	Pinulasma n. sp.
B025	Union	2017-07-23T18:34:57	1150.41	Pinulasma n. sp.
B025	Union	2017-07-23T18:35:01	1148.71	Pinulasma n. sp.
B025	Union	2017-07-23T18:35:01	1148.71	Pinulasma n. sp.
B025	Union	2017-07-23T18:35:07	1148.98	Pinulasma n. sp.
B025	Union	2017-07-23T18:35:07	1148.98	Pinulasma n. sp.
B025	Union	2017-07-23T18:35:30	1146.19	Pinulasma n. sp.
B025	Union	2017-07-23T18:35:41	1144.09	Pinulasma n. sp.
B025	Union	2017-07-23T18:35:46	1144.15	Pinulasma n. sp.
B025	Union	2017-07-23T18:36:18	1139.87	Pinulasma n. sp.
B025	Union	2017-07-23T18:36:18	1139.87	Pinulasma n. sp.
B025	Union	2017-07-23T18:36:28	1138.31	Pinulasma n. sp.
B025	Union	2017-07-23T18:36:54	1136.95	Pinulasma n. sp.
B025	Union	2017-07-23T18:37:05	1135.38	Pinulasma n. sp.
B025	Union	2017-07-23T18:37:05	1135.38	Pinulasma n. sp.
B025	Union	2017-07-23T18:38:23	1127.49	Pinulasma n. sp.
B025	Union	2017-07-23T18:39:34	1118.24	Pinulasma n. sp.
B025	Union	2017-07-23T18:39:39	1116.41	Pinulasma n. sp.
B025	Union	2017-07-23T18:39:43	1114.5	Pinulasma n. sp.
B025	Union	2017-07-23T18:39:56	1113.62	Pinulasma n. sp.
B025	Union	2017-07-23T18:40:03	1114.91	Pinulasma n. sp.
B025	Union	2017-07-23T18:40:04	1114.91	Pinulasma n. sp.
B025	Union	2017-07-23T18:40:21	1111.92	Pinulasma n. sp.
B025	Union	2017-07-23T18:40:40	1108.79	Pinulasma n. sp.
B025	Union	2017-07-23T18:41:15	1107.5	Pinulasma n. sp.
B025	Union	2017-07-23T18:41:18	1105.32	Pinulasma n. sp.
B025	Union	2017-07-23T18:41:24	1104.3	Pinulasma n. sp.
B025	Union	2017-07-23T18:41:48	1101.92	Pinulasma n. sp.
B025	Union	2017-07-23T18:41:59	1102.13	Pinulasma n. sp.
B025	Union	2017-07-23T18:42:00	1102.13	Pinulasma n. sp.
B025	Union	2017-07-23T18:42:00	1102.13	Pinulasma n. sp.
B025	Union	2017-07-23T18:42:04	1099.95	Pinulasma n. sp.
B025	Union	2017-07-23T18:42:04	1099.95	Pinulasma n. sp.
B025	Union	2017-07-23T18:42:14	1099.61	Pinulasma n. sp.
B025	Union	2017-07-23T18:42:15	1100.29	Pinulasma n. sp.
B025	Union	2017-07-23T18:42:15	1100.29	Pinulasma n. sp.
B025	Union	2017-07-23T18:42:15	1100.29	Pinulasma n. sp.
B025	Union	2017-07-23T18:42:18	1099.88	Pinulasma n. sp.
B025	Union	2017-07-23T18:42:18	1099.88	Pinulasma n. sp.
B025	Union	2017-07-23T18:42:31	1097.98	Pinulasma n. sp.
B025	Union	2017-07-23T18:42:33	1097.37	Pinulasma n. sp.
B025	Union	2017-07-23T18:42:34	1096.75	Pinulasma n. sp.
B025	Union	2017-07-23T18:42:44	1097.71	Pinulasma n. sp.
B025	Union	2017-07-23T18:42:44	1097.71	Pinulasma n. sp.
B025	Union	2017-07-23T18:42:44	1097.71	Pinulasma n. sp.
B025	Union	2017-07-23T18:42:52	1096.41	Pinulasma n. sp.
B025	Union	2017-07-23T18:43:02	1098.39	Pinulasma n. sp.
B025	Union	2017-07-23T18:43:05	1097.57	Pinulasma n. sp.
B025	Union	2017-07-23T18:43:05	1097.57	Pinulasma n. sp.
B025	Union	2017-07-23T18:43:05	1097.57	Pinulasma n. sp.
B025	Union	2017-07-23T18:43:06	1096.69	Pinulasma n. sp.
B025	Union	2017-07-23T18:43:10	1094.51	Pinulasma n. sp.
B025	Union	2017-07-23T18:43:10	1094.51	Pinulasma n. sp.
B025	Union	2017-07-23T18:43:10	1094.51	Pinulasma n. sp.
B025	Union	2017-07-23T18:43:10	1094.51	Pinulasma n. sp.
B025	Union	2017-07-23T18:43:14	1094.1	Pinulasma n. sp.
B025	Union	2017-07-23T18:43:35	1094.37	Pinulasma n. sp.
B025	Union	2017-07-23T18:43:36	1093.62	Pinulasma n. sp.
B025	Union	2017-07-23T18:43:56	1092.26	Pinulasma n. sp.
B025	Union	2017-07-23T18:44:03	1092.2	Pinulasma n. sp.
B025	Union	2017-07-23T18:44:16	1090.43	Pinulasma n. sp.
B025	Union	2017-07-23T18:44:29	1089	Pinulasma n. sp.
B025	Union	2017-07-23T18:44:29	1089	Pinulasma n. sp.
B025	Union	2017-07-23T18:44:32	1088.73	Pinulasma n. sp.
B025	Union	2017-07-23T18:44:39	1088.93	Pinulasma n. sp.
B025	Union	2017-07-23T18:44:55	1087.71	Pinulasma n. sp.
B025	Union	2017-07-23T18:44:55	1087.71	Pinulasma n. sp.
B025	Union	2017-07-23T18:45:11	1083.9	Pinulasma n. sp.
B025	Union	2017-07-23T18:45:19	1084.1	Pinulasma n. sp.
B025	Union	2017-07-23T18:45:19	1084.1	Pinulasma n. sp.
B025	Union	2017-07-23T18:45:45	1082.54	Pinulasma n. sp.
B025	Union	2017-07-23T18:46:00	1081.31	Pinulasma n. sp.
B025	Union	2017-07-23T18:46:47	1075.33	Pinulasma n. sp.
B025	Union	2017-07-23T18:46:57	1075.74	Pinulasma n. sp.
B025	Union	2017-07-23T18:46:57	1075.74	Pinulasma n. sp.
B025	Union	2017-07-23T18:47:03	1075.12	Pinulasma n. sp.
B025	Union	2017-07-23T18:47:37	1072.68	Pinulasma n. sp.
B025	Union	2017-07-23T18:48:11	1070.91	Pinulasma n. sp.
B025	Union	2017-07-23T18:48:13	1070.02	Pinulasma n. sp.
B025	Union	2017-07-23T18:48:13	1070.02	Pinulasma n. sp.
B025	Union	2017-07-23T18:48:13	1070.02	Pinulasma n. sp.
B025	Union	2017-07-23T18:48:15	1069.89	Pinulasma n. sp.
B025	Union	2017-07-23T18:48:15	1069.89	Pinulasma n. sp.
B025	Union	2017-07-23T18:48:15	1069.89	Pinulasma n. sp.
B025	Union	2017-07-23T18:48:15	1069.89	Pinulasma n. sp.
B025	Union	2017-07-23T18:48:20	1069.55	Pinulasma n. sp.
B025	Union	2017-07-23T18:48:25	1070.5	Pinulasma n. sp.
B025	Union	2017-07-23T18:48:26	1070.16	Pinulasma n. sp.
B025	Union	2017-07-23T18:48:38	1067.51	Pinulasma n. sp.
B025	Union	2017-07-23T18:48:38	1067.51	Pinulasma n. sp.
B025	Union	2017-07-23T18:48:38	1067.51	Pinulasma n. sp.
B025	Union	2017-07-23T18:48:40	1067.37	Pinulasma n. sp.
B025	Union	2017-07-23T18:48:45	1067.85	Pinulasma n. sp.
B025	Union	2017-07-23T18:48:49	1067.1	Pinulasma n. sp.
B025	Union	2017-07-23T18:49:00	1066.89	Pinulasma n. sp.
B025	Union	2017-07-23T18:49:02	1067.64	Pinulasma n. sp.
B025	Union	2017-07-23T18:49:15	1066.35	Pinulasma n. sp.
B025	Union	2017-07-23T18:49:44	1063.15	Pinulasma n. sp.
B025	Union	2017-07-23T18:49:52	1062.95	Pinulasma n. sp.
B025	Union	2017-07-23T18:50:05	1062.54	Pinulasma n. sp.
B025	Union	2017-07-23T18:50:11	1062	Pinulasma n. sp.
B025	Union	2017-07-23T18:50:17	1063.02	Pinulasma n. sp.
B025	Union	2017-07-23T18:51:43	1058.73	Pinulasma n. sp.
B025	Union	2017-07-23T18:51:46	1056.83	Pinulasma n. sp.
B025	Union	2017-07-23T18:51:52	1058.46	Pinulasma n. sp.
B025	Union	2017-07-23T18:51:53	1058.25	Pinulasma n. sp.
B025	Union	2017-07-23T18:52:06	1056.55	Pinulasma n. sp.
B025	Union	2017-07-23T18:53:04	1051.52	Pinulasma n. sp.
B025	Union	2017-07-23T18:53:31	1053.02	Pinulasma n. sp.
B025	Union	2017-07-23T18:53:31	1053.02	Pinulasma n. sp.
B025	Union	2017-07-23T18:53:31	1053.02	Pinulasma n. sp.
B025	Union	2017-07-23T18:53:42	1047.98	Pinulasma n. sp.
B025	Union	2017-07-23T18:53:53	1049.21	Pinulasma n. sp.
B025	Union	2017-07-23T18:53:59	1048.66	Pinulasma n. sp.
B025	Union	2017-07-23T18:54:00	1047.98	Pinulasma n. sp.
B025	Union	2017-07-23T18:54:00	1047.98	Pinulasma n. sp.
B025	Union	2017-07-23T18:54:11	1046.01	Pinulasma n. sp.
B025	Union	2017-07-23T18:54:12	1044.78	Pinulasma n. sp.
B025	Union	2017-07-23T18:54:19	1046.55	Pinulasma n. sp.
B025	Union	2017-07-23T18:54:27	1045.47	Pinulasma n. sp.
B025	Union	2017-07-23T18:54:44	1043.63	Pinulasma n. sp.
B025	Union	2017-07-23T18:54:45	1044.72	Pinulasma n. sp.
B025	Union	2017-07-23T18:54:45	1044.72	Pinulasma n. sp.
B025	Union	2017-07-23T18:54:45	1044.72	Pinulasma n. sp.
B025	Union	2017-07-23T18:55:07	1041.32	Pinulasma n. sp.
B025	Union	2017-07-23T18:55:23	1040.7	Pinulasma n. sp.
B025	Union	2017-07-23T18:55:28	1041.59	Pinulasma n. sp.
B025	Union	2017-07-23T18:55:36	1038.87	Pinulasma n. sp.
B025	Union	2017-07-23T18:55:40	1039.55	Pinulasma n. sp.
B025	Union	2017-07-23T18:55:49	1038.19	Pinulasma n. sp.
B025	Union	2017-07-23T18:56:04	1038.05	Pinulasma n. sp.
B025	Union	2017-07-23T18:56:04	1038.05	Pinulasma n. sp.
B025	Union	2017-07-23T18:56:11	1038.8	Pinulasma n. sp.
B025	Union	2017-07-23T18:56:14	1038.8	Pinulasma n. sp.
B025	Union	2017-07-23T18:56:24	1035.74	Pinulasma n. sp.
B025	Union	2017-07-23T18:56:32	1036.69	Pinulasma n. sp.
B025	Union	2017-07-23T18:56:40	1035.74	Pinulasma n. sp.
B025	Union	2017-07-23T18:57:12	1033.83	Pinulasma n. sp.
B025	Union	2017-07-23T18:57:12	1033.83	Pinulasma n. sp.
B025	Union	2017-07-23T18:57:14	1034.85	Pinulasma n. sp.
B025	Union	2017-07-23T18:57:15	1034.1	Pinulasma n. sp.
B025	Union	2017-07-23T18:57:39	1035.26	Pinulasma n. sp.
B025	Union	2017-07-23T18:57:39	1035.26	Pinulasma n. sp.
B025	Union	2017-07-23T18:57:43	1034.72	Pinulasma n. sp.
B025	Union	2017-07-23T18:57:54	1033.22	Pinulasma n. sp.
B025	Union	2017-07-23T18:57:57	1032.47	Pinulasma n. sp.
B025	Union	2017-07-23T18:58:01	1033.29	Pinulasma n. sp.
B025	Union	2017-07-23T18:58:13	1033.02	Pinulasma n. sp.
B025	Union	2017-07-23T18:58:14	1033.02	Pinulasma n. sp.
B025	Union	2017-07-23T18:58:19	1032.4	Pinulasma n. sp.
B025	Union	2017-07-23T18:58:19	1032.4	Pinulasma n. sp.
B025	Union	2017-07-23T18:58:20	1031.93	Pinulasma n. sp.
B025	Union	2017-07-23T18:58:32	1032.33	Pinulasma n. sp.
B025	Union	2017-07-23T18:58:37	1031.99	Pinulasma n. sp.
B025	Union	2017-07-23T18:58:37	1031.99	Pinulasma n. sp.
B025	Union	2017-07-23T18:58:37	1031.99	Pinulasma n. sp.
B025	Union	2017-07-23T18:58:37	1031.99	Pinulasma n. sp.
B025	Union	2017-07-23T18:58:43	1030.63	Pinulasma n. sp.
B025	Union	2017-07-23T18:58:59	1030.43	Pinulasma n. sp.
B025	Union	2017-07-23T18:59:00	1030.5	Pinulasma n. sp.
B025	Union	2017-07-23T18:59:05	1030.16	Pinulasma n. sp.
B025	Union	2017-07-23T18:59:10	1030.43	Pinulasma n. sp.
B025	Union	2017-07-23T18:59:16	1030.09	Pinulasma n. sp.
B025	Union	2017-07-23T18:59:17	1029.21	Pinulasma n. sp.
B025	Union	2017-07-23T18:59:17	1029.21	Pinulasma n. sp.
B025	Union	2017-07-23T18:59:17	1029.21	Pinulasma n. sp.
B025	Union	2017-07-23T18:59:23	1028.66	Pinulasma n. sp.
B025	Union	2017-07-23T18:59:25	1027.44	Pinulasma n. sp.
B025	Union	2017-07-23T18:59:25	1027.44	Pinulasma n. sp.
B025	Union	2017-07-23T18:59:36	1027.64	Pinulasma n. sp.
B025	Union	2017-07-23T18:59:36	1027.64	Pinulasma n. sp.
B025	Union	2017-07-23T18:59:42	1029.41	Pinulasma n. sp.
B025	Union	2017-07-23T18:59:44	1027.23	Pinulasma n. sp.
B025	Union	2017-07-23T18:59:44	1027.23	Pinulasma n. sp.
B025	Union	2017-07-23T18:59:45	1027.78	Pinulasma n. sp.
B025	Union	2017-07-23T18:59:45	1027.78	Pinulasma n. sp.
B025	Union	2017-07-23T18:59:45	1027.78	Pinulasma n. sp.
B025	Union	2017-07-23T18:59:45	1027.78	Pinulasma n. sp.
B025	Union	2017-07-23T18:59:58	1026.76	Pinulasma n. sp.
B025	Union	2017-07-23T18:59:58	1026.76	Pinulasma n. sp.
B025	Union	2017-07-23T19:00:01	1027.16	Pinulasma n. sp.
B025	Union	2017-07-23T19:00:02	1025.87	Pinulasma n. sp.
B025	Union	2017-07-23T19:00:06	1026.48	Pinulasma n. sp.
B025	Union	2017-07-23T19:00:10	1026.76	Pinulasma n. sp.
B025	Union	2017-07-23T19:00:19	1025.33	Pinulasma n. sp.
B025	Union	2017-07-23T19:00:22	1026.82	Pinulasma n. sp.
B025	Union	2017-07-23T19:00:29	1025.4	Pinulasma n. sp.
B025	Union	2017-07-23T19:00:53	1025.19	Pinulasma n. sp.
B025	Union	2017-07-23T19:00:55	1025.46	Pinulasma n. sp.
B025	Union	2017-07-23T19:00:59	1023.35	Pinulasma n. sp.
B025	Union	2017-07-23T19:00:59	1023.35	Pinulasma n. sp.
B025	Union	2017-07-23T19:01:09	1022.88	Pinulasma n. sp.
B025	Union	2017-07-23T19:01:16	1022.74	Pinulasma n. sp.
B025	Union	2017-07-23T19:01:19	1023.63	Pinulasma n. sp.
B025	Union	2017-07-23T19:01:24	1020.5	Pinulasma n. sp.
B025	Union	2017-07-23T19:01:35	1022.54	Pinulasma n. sp.
B025	Union	2017-07-23T19:01:35	1022.54	Pinulasma n. sp.
B025	Union	2017-07-23T19:01:38	1021.38	Pinulasma n. sp.
B025	Union	2017-07-23T19:01:57	1019.75	Pinulasma n. sp.
B025	Union	2017-07-23T19:02:01	1020.56	Pinulasma n. sp.
B025	Union	2017-07-23T19:02:03	1019.95	Pinulasma n. sp.
B025	Union	2017-07-23T19:02:27	1019.82	Pinulasma n. sp.
B025	Union	2017-07-23T19:02:34	1020.22	Pinulasma n. sp.
B025	Union	2017-07-23T19:02:44	1019.07	Pinulasma n. sp.
B025	Union	2017-07-23T19:02:44	1019.07	Pinulasma n. sp.
B025	Union	2017-07-23T19:03:09	1017.37	Pinulasma n. sp.
B025	Union	2017-07-23T19:03:14	1016.82	Pinulasma n. sp.
B025	Union	2017-07-23T19:03:46	1015.73	Pinulasma n. sp.
B025	Union	2017-07-23T19:03:46	1015.73	Pinulasma n. sp.
B025	Union	2017-07-23T19:03:58	1012.67	Pinulasma n. sp.
B025	Union	2017-07-23T19:04:04	1015.73	Pinulasma n. sp.
B025	Union	2017-07-23T19:04:04	1015.73	Pinulasma n. sp.
B025	Union	2017-07-23T19:04:14	1014.71	Pinulasma n. sp.
B025	Union	2017-07-23T19:04:42	1012.88	Pinulasma n. sp.
B025	Union	2017-07-23T19:04:56	1012.26	Pinulasma n. sp.
B025	Union	2017-07-23T19:04:56	1012.26	Pinulasma n. sp.
B025	Union	2017-07-23T19:04:56	1012.26	Pinulasma n. sp.
B025	Union	2017-07-23T19:04:56	1012.26	Pinulasma n. sp.
B025	Union	2017-07-23T19:04:57	1012.54	Pinulasma n. sp.
B025	Union	2017-07-23T19:05:04	1012.2	Pinulasma n. sp.
B025	Union	2017-07-23T19:05:14	1011.92	Pinulasma n. sp.
B025	Union	2017-07-23T19:05:42	1010.49	Pinulasma n. sp.
B025	Union	2017-07-23T19:05:44	1010.49	Pinulasma n. sp.
B025	Union	2017-07-23T19:05:44	1010.49	Pinulasma n. sp.
B025	Union	2017-07-23T19:05:44	1010.49	Pinulasma n. sp.
B025	Union	2017-07-23T19:05:44	1010.49	Pinulasma n. sp.
B025	Union	2017-07-23T19:06:05	1008.93	Pinulasma n. sp.
B025	Union	2017-07-23T19:06:17	1009.68	Pinulasma n. sp.
B025	Union	2017-07-23T19:06:22	1010.7	Pinulasma n. sp.
B025	Union	2017-07-23T19:06:22	1010.7	Pinulasma n. sp.
B025	Union	2017-07-23T19:06:22	1010.7	Pinulasma n. sp.
B025	Union	2017-07-23T19:06:35	1008.66	Pinulasma n. sp.
B025	Union	2017-07-23T19:06:35	1008.66	Pinulasma n. sp.
B025	Union	2017-07-23T19:06:35	1008.66	Pinulasma n. sp.
B025	Union	2017-07-23T19:06:35	1008.66	Pinulasma n. sp.
B025	Union	2017-07-23T19:06:36	1008.18	Pinulasma n. sp.
B025	Union	2017-07-23T19:06:36	1008.18	Pinulasma n. sp.
B025	Union	2017-07-23T19:06:36	1008.18	Pinulasma n. sp.
B025	Union	2017-07-23T19:06:40	1008.05	Pinulasma n. sp.
B025	Union	2017-07-23T19:06:40	1008.05	Pinulasma n. sp.
B025	Union	2017-07-23T19:06:40	1008.05	Pinulasma n. sp.
B025	Union	2017-07-23T19:07:00	1005.66	Pinulasma n. sp.
B025	Union	2017-07-23T19:07:00	1005.66	Pinulasma n. sp.
B025	Union	2017-07-23T19:07:01	1005.39	Pinulasma n. sp.
B025	Union	2017-07-23T19:07:01	1005.39	Pinulasma n. sp.
B025	Union	2017-07-23T19:07:02	1005.05	Pinulasma n. sp.
B025	Union	2017-07-23T19:07:20	1004.37	Pinulasma n. sp.
B025	Union	2017-07-23T19:07:20	1004.37	Pinulasma n. sp.
B025	Union	2017-07-23T19:07:20	1004.37	Pinulasma n. sp.
B025	Union	2017-07-23T19:07:20	1004.37	Pinulasma n. sp.
B025	Union	2017-07-23T19:07:20	1004.37	Pinulasma n. sp.
B025	Union	2017-07-23T19:07:20	1004.37	Pinulasma n. sp.
B025	Union	2017-07-23T19:07:26	1004.1	Pinulasma n. sp.
B025	Union	2017-07-23T19:07:26	1004.1	Pinulasma n. sp.
B025	Union	2017-07-23T19:07:26	1004.1	Pinulasma n. sp.
B025	Union	2017-07-23T19:07:27	1004.1	Pinulasma n. sp.
B025	Union	2017-07-23T19:07:27	1004.1	Pinulasma n. sp.
B025	Union	2017-07-23T19:07:27	1004.1	Pinulasma n. sp.
B025	Union	2017-07-23T19:07:38	1006.21	Pinulasma n. sp.
B025	Union	2017-07-23T19:07:43	1004.37	Pinulasma n. sp.
B025	Union	2017-07-23T19:07:48	1003.62	Pinulasma n. sp.
B025	Union	2017-07-23T19:07:51	1003.01	Pinulasma n. sp.
B025	Union	2017-07-23T19:07:51	1003.01	Pinulasma n. sp.
B025	Union	2017-07-23T19:07:57	1004.37	Pinulasma n. sp.
B025	Union	2017-07-23T19:07:59	1003.08	Pinulasma n. sp.
B025	Union	2017-07-23T19:07:59	1003.08	Pinulasma n. sp.
B025	Union	2017-07-23T19:08:09	1003.35	Pinulasma n. sp.
B025	Union	2017-07-23T19:08:09	1003.35	Pinulasma n. sp.
B025	Union	2017-07-23T19:08:21	1001.58	Pinulasma n. sp.
B025	Union	2017-07-23T19:08:21	1001.58	Pinulasma n. sp.
B025	Union	2017-07-23T19:08:21	1001.58	Pinulasma n. sp.
B025	Union	2017-07-23T19:08:21	1001.58	Pinulasma n. sp.
B025	Union	2017-07-23T19:08:23	1002.81	Pinulasma n. sp.
B025	Union	2017-07-23T19:08:28	1002.26	Pinulasma n. sp.
B025	Union	2017-07-23T19:08:28	1002.26	Pinulasma n. sp.
B025	Union	2017-07-23T19:08:28	1002.26	Pinulasma n. sp.
B025	Union	2017-07-23T19:08:32	1002.4	Pinulasma n. sp.
B025	Union	2017-07-23T19:08:32	1002.4	Pinulasma n. sp.
B025	Union	2017-07-23T19:08:32	1002.4	Pinulasma n. sp.
B025	Union	2017-07-23T19:08:32	1002.4	Pinulasma n. sp.
B025	Union	2017-07-23T19:08:32	1002.4	Pinulasma n. sp.
B025	Union	2017-07-23T19:08:36	1001.85	Pinulasma n. sp.
B025	Union	2017-07-23T19:08:36	1001.85	Pinulasma n. sp.
B025	Union	2017-07-23T19:08:44	1000.9	Pinulasma n. sp.
B025	Union	2017-07-23T19:08:58	999.95	Pinulasma n. sp.
B025	Union	2017-07-23T19:08:58	999.95	Pinulasma n. sp.
B025	Union	2017-07-23T19:09:13	1000.02	Pinulasma n. sp.
B025	Union	2017-07-23T19:09:13	1000.02	Pinulasma n. sp.
B025	Union	2017-07-23T19:09:17	1001.38	Pinulasma n. sp.
B025	Union	2017-07-23T19:09:23	1000.83	Pinulasma n. sp.
B025	Union	2017-07-23T19:09:23	1000.83	Pinulasma n. sp.
B025	Union	2017-07-23T19:09:29	1001.99	Pinulasma n. sp.
B025	Union	2017-07-23T19:09:35	1001.58	Pinulasma n. sp.
B025	Union	2017-07-23T19:10:02	1003.49	Pinulasma n. sp.
B025	Union	2017-07-23T19:10:05	1004.23	Pinulasma n. sp.
B025	Union	2017-07-23T19:10:07	1004.17	Pinulasma n. sp.
B025	Union	2017-07-23T19:10:09	1003.76	Pinulasma n. sp.
B025	Union	2017-07-23T19:10:09	1003.76	Pinulasma n. sp.
B025	Union	2017-07-23T19:10:19	1004.51	Pinulasma n. sp.
B025	Union	2017-07-23T19:10:19	1004.51	Pinulasma n. sp.
B025	Union	2017-07-23T19:10:19	1004.51	Pinulasma n. sp.
B025	Union	2017-07-23T19:10:29	1004.51	Pinulasma n. sp.
B025	Union	2017-07-23T19:10:29	1004.51	Pinulasma n. sp.
B025	Union	2017-07-23T19:11:05	1004.92	Pinulasma n. sp.
B025	Union	2017-07-23T19:11:07	1005.05	Pinulasma n. sp.
B025	Union	2017-07-23T19:11:07	1005.05	Pinulasma n. sp.
B025	Union	2017-07-23T19:11:58	1008.79	Pinulasma n. sp.
B025	Union	2017-07-23T19:12:09	1008.32	Pinulasma n. sp.
B025	Union	2017-07-23T19:12:13	1011.65	Pinulasma n. sp.
B025	Union	2017-07-23T19:12:18	1009.27	Pinulasma n. sp.
B025	Union	2017-07-23T19:12:18	1009.27	Pinulasma n. sp.
B025	Union	2017-07-23T19:12:18	1009.27	Pinulasma n. sp.
B025	Union	2017-07-23T19:12:22	1010.22	Pinulasma n. sp.
B025	Union	2017-07-23T19:12:29	1010.7	Pinulasma n. sp.
B025	Union	2017-07-23T19:12:33	1011.92	Pinulasma n. sp.
B025	Union	2017-07-23T19:12:33	1011.92	Pinulasma n. sp.
B025	Union	2017-07-23T19:12:53	1012.26	Pinulasma n. sp.
B025	Union	2017-07-23T19:12:55	1011.92	Pinulasma n. sp.
B025	Union	2017-07-23T19:13:17	1013.42	Pinulasma n. sp.
B025	Union	2017-07-23T19:13:17	1013.42	Pinulasma n. sp.
B025	Union	2017-07-23T19:13:25	1013.69	Pinulasma n. sp.
B025	Union	2017-07-23T19:13:38	1014.24	Pinulasma n. sp.
B025	Union	2017-07-23T19:13:59	1013.28	Pinulasma n. sp.
B025	Union	2017-07-23T19:14:04	1014.65	Pinulasma n. sp.
B025	Union	2017-07-23T19:14:04	1014.65	Pinulasma n. sp.
B025	Union	2017-07-23T19:14:05	1013.42	Pinulasma n. sp.
B025	Union	2017-07-23T19:14:12	1013.62	Pinulasma n. sp.
B025	Union	2017-07-23T19:14:12	1013.62	Pinulasma n. sp.
B025	Union	2017-07-23T19:14:23	1013.22	Pinulasma n. sp.
B025	Union	2017-07-23T19:14:41	1012.33	Pinulasma n. sp.
B025	Union	2017-07-23T19:14:41	1012.33	Pinulasma n. sp.
B025	Union	2017-07-23T19:14:51	1013.76	Pinulasma n. sp.
B025	Union	2017-07-23T19:14:51	1013.76	Pinulasma n. sp.
B025	Union	2017-07-23T19:15:06	1012.47	Pinulasma n. sp.
B025	Union	2017-07-23T19:15:06	1012.47	Pinulasma n. sp.
B025	Union	2017-07-23T19:15:06	1012.47	Pinulasma n. sp.
B025	Union	2017-07-23T19:15:06	1012.47	Pinulasma n. sp.
B025	Union	2017-07-23T19:15:17	1013.9	Pinulasma n. sp.
B025	Union	2017-07-23T19:15:17	1013.9	Pinulasma n. sp.
B025	Union	2017-07-23T19:15:17	1013.9	Pinulasma n. sp.
B025	Union	2017-07-23T19:15:17	1013.9	Pinulasma n. sp.
B025	Union	2017-07-23T19:15:17	1013.9	Pinulasma n. sp.
B025	Union	2017-07-23T19:15:25	1013.76	Pinulasma n. sp.
B025	Union	2017-07-23T19:15:25	1013.76	Pinulasma n. sp.
B025	Union	2017-07-23T19:15:25	1013.76	Pinulasma n. sp.
B025	Union	2017-07-23T19:15:32	1013.76	Pinulasma n. sp.
B025	Union	2017-07-23T19:15:32	1013.76	Pinulasma n. sp.
B025	Union	2017-07-23T19:15:32	1013.76	Pinulasma n. sp.
B025	Union	2017-07-23T19:15:34	1012.67	Pinulasma n. sp.
B025	Union	2017-07-23T19:15:39	1013.56	Pinulasma n. sp.
B025	Union	2017-07-23T19:15:39	1013.56	Pinulasma n. sp.
B025	Union	2017-07-23T19:15:42	1013.08	Pinulasma n. sp.
B025	Union	2017-07-23T19:15:42	1013.08	Pinulasma n. sp.
B025	Union	2017-07-23T19:16:20	1011.99	Pinulasma n. sp.
B025	Union	2017-07-23T19:16:20	1011.99	Pinulasma n. sp.
B025	Union	2017-07-23T19:16:20	1011.99	Pinulasma n. sp.
B025	Union	2017-07-23T19:16:20	1011.99	Pinulasma n. sp.
B025	Union	2017-07-23T19:16:20	1011.99	Pinulasma n. sp.
B025	Union	2017-07-23T19:16:20	1011.99	Pinulasma n. sp.
B025	Union	2017-07-23T19:16:48	1014.03	Pinulasma n. sp.
B025	Union	2017-07-23T19:17:05	1012.26	Pinulasma n. sp.
B025	Union	2017-07-23T19:18:18	1011.24	Pinulasma n. sp.
B025	Union	2017-07-23T19:18:31	1011.52	Pinulasma n. sp.
B025	Union	2017-07-23T19:18:39	1010.9	Pinulasma n. sp.
B025	Union	2017-07-23T19:18:39	1010.9	Pinulasma n. sp.
B025	Union	2017-07-23T19:18:43	1010.9	Pinulasma n. sp.
B025	Union	2017-07-23T19:18:47	1008.59	Pinulasma n. sp.
B025	Union	2017-07-23T19:18:47	1008.59	Pinulasma n. sp.
B025	Union	2017-07-23T19:18:47	1008.59	Pinulasma n. sp.
B025	Union	2017-07-23T19:18:47	1008.59	Pinulasma n. sp.
B025	Union	2017-07-23T19:18:47	1008.59	Pinulasma n. sp.
B025	Union	2017-07-23T19:18:47	1008.59	Pinulasma n. sp.
B025	Union	2017-07-23T19:18:55	1007.71	Pinulasma n. sp.
B025	Union	2017-07-23T19:19:00	1008.18	Pinulasma n. sp.
B025	Union	2017-07-23T19:19:00	1008.18	Pinulasma n. sp.
B025	Union	2017-07-23T19:19:24	1009.54	Pinulasma n. sp.
B025	Union	2017-07-23T19:19:25	1009.54	Pinulasma n. sp.
B025	Union	2017-07-23T19:19:25	1009.54	Pinulasma n. sp.
B025	Union	2017-07-23T19:19:25	1009.54	Pinulasma n. sp.
B025	Union	2017-07-23T19:19:32	1009.75	Pinulasma n. sp.
B025	Union	2017-07-23T19:19:32	1009.75	Pinulasma n. sp.
B025	Union	2017-07-23T19:19:32	1009.75	Pinulasma n. sp.
B025	Union	2017-07-23T19:19:32	1009.75	Pinulasma n. sp.
B025	Union	2017-07-23T19:19:34	1008.66	Pinulasma n. sp.
B025	Union	2017-07-23T19:19:34	1008.66	Pinulasma n. sp.
B025	Union	2017-07-23T19:19:34	1008.66	Pinulasma n. sp.
B025	Union	2017-07-23T19:19:34	1008.66	Pinulasma n. sp.
B025	Union	2017-07-23T19:19:34	1008.66	Pinulasma n. sp.
B025	Union	2017-07-23T19:19:34	1008.66	Pinulasma n. sp.
B025	Union	2017-07-23T19:19:34	1008.66	Pinulasma n. sp.
B025	Union	2017-07-23T19:19:34	1008.66	Pinulasma n. sp.
B025	Union	2017-07-23T19:19:48	1009.54	Pinulasma n. sp.
B025	Union	2017-07-23T19:19:48	1009.54	Pinulasma n. sp.
B025	Union	2017-07-23T19:19:48	1009.54	Pinulasma n. sp.
B025	Union	2017-07-23T19:20:02	1008.18	Pinulasma n. sp.
B025	Union	2017-07-23T19:20:02	1008.18	Pinulasma n. sp.
B025	Union	2017-07-23T19:20:05	1009.68	Pinulasma n. sp.
B025	Union	2017-07-23T19:20:05	1009.68	Pinulasma n. sp.
B025	Union	2017-07-23T19:20:19	1010.02	Pinulasma n. sp.
B025	Union	2017-07-23T19:20:19	1010.02	Pinulasma n. sp.
B025	Union	2017-07-23T19:20:19	1010.02	Pinulasma n. sp.
B025	Union	2017-07-23T19:20:30	1009	Pinulasma n. sp.
B025	Union	2017-07-23T19:20:41	1007.71	Pinulasma n. sp.
B025	Union	2017-07-23T19:20:41	1007.71	Pinulasma n. sp.
B025	Union	2017-07-23T19:20:47	1011.04	Pinulasma n. sp.
B025	Union	2017-07-23T19:20:47	1011.04	Pinulasma n. sp.
B025	Union	2017-07-23T19:20:52	1008.45	Pinulasma n. sp.
B025	Union	2017-07-23T19:20:55	1008.66	Pinulasma n. sp.
B025	Union	2017-07-23T19:20:55	1008.66	Pinulasma n. sp.
B025	Union	2017-07-23T19:21:03	1009.61	Pinulasma n. sp.
B025	Union	2017-07-23T19:21:14	1008.79	Pinulasma n. sp.
B025	Union	2017-07-23T19:21:23	1009.54	Pinulasma n. sp.
B025	Union	2017-07-23T19:21:23	1009.54	Pinulasma n. sp.
B025	Union	2017-07-23T19:21:23	1009.54	Pinulasma n. sp.
B025	Union	2017-07-23T19:21:38	1009.13	Pinulasma n. sp.
B025	Union	2017-07-23T19:21:38	1009.13	Pinulasma n. sp.
B025	Union	2017-07-23T19:22:15	1012.06	Pinulasma n. sp.
B025	Union	2017-07-23T19:22:15	1012.06	Pinulasma n. sp.
B025	Union	2017-07-23T19:22:30	1013.62	Pinulasma n. sp.
B025	Union	2017-07-23T19:22:30	1013.62	Pinulasma n. sp.
B025	Union	2017-07-23T19:22:38	1013.49	Pinulasma n. sp.
B025	Union	2017-07-23T19:22:38	1013.49	Pinulasma n. sp.
B025	Union	2017-07-23T19:22:38	1013.49	Pinulasma n. sp.
B025	Union	2017-07-23T19:22:54	1015.39	Pinulasma n. sp.
B025	Union	2017-07-23T19:22:54	1015.39	Pinulasma n. sp.
B025	Union	2017-07-23T19:22:54	1015.39	Pinulasma n. sp.
B025	Union	2017-07-23T19:23:23	1016.28	Pinulasma n. sp.
B025	Union	2017-07-23T19:23:23	1016.28	Pinulasma n. sp.
B025	Union	2017-07-23T19:23:23	1016.28	Pinulasma n. sp.
B025	Union	2017-07-23T19:24:15	1021.45	Pinulasma n. sp.
B025	Union	2017-07-23T19:24:15	1021.45	Pinulasma n. sp.
B025	Union	2017-07-23T19:24:15	1021.45	Pinulasma n. sp.
B025	Union	2017-07-23T19:24:15	1021.45	Pinulasma n. sp.
B025	Union	2017-07-23T19:24:23	1020.97	Pinulasma n. sp.
B025	Union	2017-07-23T19:24:23	1020.97	Pinulasma n. sp.
B025	Union	2017-07-23T19:24:29	1022.61	Pinulasma n. sp.
B025	Union	2017-07-23T19:24:35	1021.93	Pinulasma n. sp.
B025	Union	2017-07-23T19:24:42	1021.18	Pinulasma n. sp.
B025	Union	2017-07-23T19:24:42	1021.18	Pinulasma n. sp.
B025	Union	2017-07-23T19:24:42	1021.18	Pinulasma n. sp.
B025	Union	2017-07-23T19:24:42	1021.18	Pinulasma n. sp.
B025	Union	2017-07-23T19:24:42	1021.18	Pinulasma n. sp.
B025	Union	2017-07-23T19:24:42	1021.18	Pinulasma n. sp.
B025	Union	2017-07-23T19:25:18	1023.83	Pinulasma n. sp.
B025	Union	2017-07-23T19:25:18	1023.83	Pinulasma n. sp.
B025	Union	2017-07-23T19:25:19	1023.76	Pinulasma n. sp.
B025	Union	2017-07-23T19:25:29	1023.97	Pinulasma n. sp.
B025	Union	2017-07-23T19:25:29	1023.97	Pinulasma n. sp.
B025	Union	2017-07-23T19:25:31	1023.35	Pinulasma n. sp.
B025	Union	2017-07-23T19:25:31	1023.35	Pinulasma n. sp.
B025	Union	2017-07-23T19:25:44	1025.4	Pinulasma n. sp.
B025	Union	2017-07-23T19:25:44	1025.4	Pinulasma n. sp.
B025	Union	2017-07-23T19:25:48	1026.42	Pinulasma n. sp.
B025	Union	2017-07-23T19:25:51	1025.87	Pinulasma n. sp.
B025	Union	2017-07-23T19:25:51	1025.87	Pinulasma n. sp.
B025	Union	2017-07-23T19:25:57	1024.71	Pinulasma n. sp.
B025	Union	2017-07-23T19:25:57	1024.71	Pinulasma n. sp.
B025	Union	2017-07-23T19:25:57	1024.71	Pinulasma n. sp.
B025	Union	2017-07-23T19:25:57	1024.71	Pinulasma n. sp.
B025	Union	2017-07-23T19:26:00	1025.19	Pinulasma n. sp.
B025	Union	2017-07-23T19:26:00	1025.19	Pinulasma n. sp.
B025	Union	2017-07-23T19:26:00	1025.19	Pinulasma n. sp.
B025	Union	2017-07-23T19:26:00	1025.19	Pinulasma n. sp.
B025	Union	2017-07-23T19:26:23	1026.76	Pinulasma n. sp.
B025	Union	2017-07-23T19:26:23	1026.76	Pinulasma n. sp.
B025	Union	2017-07-23T19:26:23	1026.76	Pinulasma n. sp.
B025	Union	2017-07-23T19:26:24	1027.71	Pinulasma n. sp.
B025	Union	2017-07-23T19:26:24	1027.71	Pinulasma n. sp.
B025	Union	2017-07-23T19:26:24	1027.71	Pinulasma n. sp.
B025	Union	2017-07-23T19:26:24	1027.71	Pinulasma n. sp.
B025	Union	2017-07-23T19:26:24	1027.71	Pinulasma n. sp.
B025	Union	2017-07-23T19:26:24	1027.71	Pinulasma n. sp.
B025	Union	2017-07-23T19:26:26	1028.59	Pinulasma n. sp.
B025	Union	2017-07-23T19:26:38	1029.89	Pinulasma n. sp.
B025	Union	2017-07-23T19:26:38	1029.89	Pinulasma n. sp.
B025	Union	2017-07-23T19:26:38	1029.89	Pinulasma n. sp.
B025	Union	2017-07-23T19:26:38	1029.89	Pinulasma n. sp.
B025	Union	2017-07-23T19:26:38	1029.89	Pinulasma n. sp.
B025	Union	2017-07-23T19:26:49	1030.36	Pinulasma n. sp.
B025	Union	2017-07-23T19:26:49	1030.36	Pinulasma n. sp.
B025	Union	2017-07-23T19:26:49	1030.36	Pinulasma n. sp.
B025	Union	2017-07-23T19:26:58	1028.73	Pinulasma n. sp.
B025	Union	2017-07-23T19:26:58	1028.73	Pinulasma n. sp.
B025	Union	2017-07-23T19:26:58	1028.73	Pinulasma n. sp.
B025	Union	2017-07-23T19:26:58	1028.73	Pinulasma n. sp.
B025	Union	2017-07-23T19:26:58	1028.73	Pinulasma n. sp.
B025	Union	2017-07-23T19:26:58	1028.73	Pinulasma n. sp.
B025	Union	2017-07-23T19:27:03	1030.57	Pinulasma n. sp.
B025	Union	2017-07-23T19:27:06	1030.36	Pinulasma n. sp.
B025	Union	2017-07-23T19:27:06	1030.36	Pinulasma n. sp.
B025	Union	2017-07-23T19:27:06	1030.36	Pinulasma n. sp.
B025	Union	2017-07-23T19:27:11	1029	Pinulasma n. sp.
B025	Union	2017-07-23T19:27:16	1030.57	Pinulasma n. sp.
B025	Union	2017-07-23T19:27:16	1030.57	Pinulasma n. sp.
B025	Union	2017-07-23T19:27:24	1030.16	Pinulasma n. sp.
B025	Union	2017-07-23T19:28:11	1035.33	Pinulasma n. sp.
B025	Union	2017-07-23T19:28:11	1035.33	Pinulasma n. sp.
B025	Union	2017-07-23T19:28:11	1035.33	Pinulasma n. sp.
B025	Union	2017-07-23T19:28:11	1035.33	Pinulasma n. sp.
B025	Union	2017-07-23T19:28:11	1035.33	Pinulasma n. sp.
B025	Union	2017-07-23T19:28:11	1035.33	Pinulasma n. sp.
B025	Union	2017-07-23T19:28:11	1035.33	Pinulasma n. sp.
B025	Union	2017-07-23T19:28:11	1035.33	Pinulasma n. sp.
B025	Union	2017-07-23T19:28:20	1036.21	Pinulasma n. sp.
B025	Union	2017-07-23T19:28:30	1036.35	Pinulasma n. sp.
B025	Union	2017-07-23T19:28:46	1037.91	Pinulasma n. sp.
B025	Union	2017-07-23T19:28:54	1037.64	Pinulasma n. sp.
B025	Union	2017-07-23T19:28:54	1037.64	Pinulasma n. sp.
B025	Union	2017-07-23T19:28:54	1037.64	Pinulasma n. sp.
B025	Union	2017-07-23T19:28:54	1037.64	Pinulasma n. sp.
B025	Union	2017-07-23T19:28:54	1037.64	Pinulasma n. sp.
B025	Union	2017-07-23T19:29:17	1039.41	Pinulasma n. sp.
B025	Union	2017-07-23T19:29:47	1041.86	Pinulasma n. sp.
B025	Union	2017-07-23T19:30:31	1047.17	Pinulasma n. sp.
B025	Union	2017-07-23T19:30:31	1047.17	Pinulasma n. sp.
B025	Union	2017-07-23T19:30:31	1047.17	Pinulasma n. sp.
B025	Union	2017-07-23T19:30:49	1049.55	Pinulasma n. sp.
B025	Union	2017-07-23T19:30:49	1049.55	Pinulasma n. sp.
B025	Union	2017-07-23T19:30:49	1049.55	Pinulasma n. sp.
B025	Union	2017-07-23T19:30:49	1049.55	Pinulasma n. sp.
B025	Union	2017-07-23T19:30:55	1048.8	Pinulasma n. sp.
B025	Union	2017-07-23T19:30:55	1048.8	Pinulasma n. sp.
B025	Union	2017-07-23T19:30:57	1048.46	Pinulasma n. sp.
B025	Union	2017-07-23T19:31:01	1048.32	Pinulasma n. sp.
B025	Union	2017-07-23T19:31:01	1048.32	Pinulasma n. sp.
B025	Union	2017-07-23T19:31:01	1048.32	Pinulasma n. sp.
B025	Union	2017-07-23T19:31:08	1048.93	Pinulasma n. sp.
B025	Union	2017-07-23T19:31:10	1049.27	Pinulasma n. sp.
B025	Union	2017-07-23T19:31:22	1050.84	Pinulasma n. sp.
B025	Union	2017-07-23T19:31:22	1050.84	Pinulasma n. sp.
B025	Union	2017-07-23T19:31:22	1050.84	Pinulasma n. sp.
B025	Union	2017-07-23T19:31:22	1050.84	Pinulasma n. sp.
B025	Union	2017-07-23T19:31:22	1050.84	Pinulasma n. sp.
B025	Union	2017-07-23T19:31:22	1050.84	Pinulasma n. sp.
B025	Union	2017-07-23T19:31:22	1050.84	Pinulasma n. sp.
B025	Union	2017-07-23T19:31:22	1050.84	Pinulasma n. sp.
B025	Union	2017-07-23T19:31:28	1051.45	Pinulasma n. sp.
B025	Union	2017-07-23T19:31:44	1053.02	Pinulasma n. sp.
B025	Union	2017-07-23T19:32:03	1052.13	Pinulasma n. sp.
B025	Union	2017-07-23T19:32:14	1052.68	Pinulasma n. sp.
B025	Union	2017-07-23T19:32:14	1052.68	Pinulasma n. sp.
B025	Union	2017-07-23T19:32:14	1052.68	Pinulasma n. sp.
B025	Union	2017-07-23T19:32:21	1055.67	Pinulasma n. sp.
B025	Union	2017-07-23T19:32:21	1055.67	Pinulasma n. sp.
B025	Union	2017-07-23T19:32:21	1055.67	Pinulasma n. sp.
B025	Union	2017-07-23T19:32:25	1055.19	Pinulasma n. sp.
B025	Union	2017-07-23T19:32:28	1054.38	Pinulasma n. sp.
B025	Union	2017-07-23T19:32:28	1054.38	Pinulasma n. sp.
B025	Union	2017-07-23T19:32:28	1054.38	Pinulasma n. sp.
B025	Union	2017-07-23T19:32:33	1055.53	Pinulasma n. sp.
B025	Union	2017-07-23T19:33:02	1056.42	Pinulasma n. sp.
B025	Union	2017-07-23T19:33:10	1057.78	Pinulasma n. sp.
B025	Union	2017-07-23T19:33:19	1055.47	Pinulasma n. sp.
B025	Union	2017-07-23T19:33:19	1055.47	Pinulasma n. sp.
B025	Union	2017-07-23T19:33:19	1055.47	Pinulasma n. sp.
B025	Union	2017-07-23T19:33:35	1056.01	Pinulasma n. sp.
B025	Union	2017-07-23T19:33:35	1056.01	Pinulasma n. sp.
B025	Union	2017-07-23T19:34:12	1058.73	Pinulasma n. sp.
B025	Union	2017-07-23T19:34:17	1058.32	Pinulasma n. sp.
B025	Union	2017-07-23T19:34:19	1059.21	Pinulasma n. sp.
B025	Union	2017-07-23T19:34:19	1059.21	Pinulasma n. sp.
B025	Union	2017-07-23T19:34:19	1059.21	Pinulasma n. sp.
B025	Union	2017-07-23T19:34:33	1058.32	Pinulasma n. sp.
B025	Union	2017-07-23T19:34:41	1058.87	Pinulasma n. sp.
B025	Union	2017-07-23T19:34:50	1058.39	Pinulasma n. sp.
B025	Union	2017-07-23T19:34:50	1058.39	Pinulasma n. sp.
B025	Union	2017-07-23T19:34:50	1058.39	Pinulasma n. sp.
B025	Union	2017-07-23T19:35:04	1059.21	Pinulasma n. sp.
B025	Union	2017-07-23T19:35:04	1059.21	Pinulasma n. sp.
B025	Union	2017-07-23T19:35:04	1059.21	Pinulasma n. sp.
B025	Union	2017-07-23T19:35:04	1059.21	Pinulasma n. sp.
B025	Union	2017-07-23T19:35:24	1060.23	Pinulasma n. sp.
B025	Union	2017-07-23T19:35:24	1060.23	Pinulasma n. sp.
B025	Union	2017-07-23T19:35:24	1060.23	Pinulasma n. sp.
B025	Union	2017-07-23T19:35:49	1062	Pinulasma n. sp.
B025	Union	2017-07-23T19:35:49	1062	Pinulasma n. sp.
B025	Union	2017-07-23T19:36:10	1063.29	Pinulasma n. sp.
B025	Union	2017-07-23T19:36:34	1065.67	Pinulasma n. sp.
B025	Union	2017-07-23T19:37:38	1065.67	Pinulasma n. sp.
B025	Union	2017-07-23T19:37:38	1065.67	Pinulasma n. sp.
B025	Union	2017-07-23T19:37:44	1066.21	Pinulasma n. sp.
B025	Union	2017-07-23T19:37:56	1067.91	Pinulasma n. sp.
B025	Union	2017-07-23T19:37:56	1067.91	Pinulasma n. sp.
B025	Union	2017-07-23T19:37:56	1067.91	Pinulasma n. sp.
B025	Union	2017-07-23T19:38:28	1066.62	Pinulasma n. sp.
B025	Union	2017-07-23T19:38:28	1066.62	Pinulasma n. sp.
B025	Union	2017-07-23T19:38:36	1068.39	Pinulasma n. sp.
B025	Union	2017-07-23T19:38:36	1068.39	Pinulasma n. sp.
B025	Union	2017-07-23T19:38:36	1068.39	Pinulasma n. sp.
B025	Union	2017-07-23T19:38:40	1067.1	Pinulasma n. sp.
B025	Union	2017-07-23T19:38:46	1068.93	Pinulasma n. sp.
B025	Union	2017-07-23T19:39:09	1068.73	Pinulasma n. sp.
B025	Union	2017-07-23T19:39:15	1068.46	Pinulasma n. sp.
B025	Union	2017-07-23T19:39:40	1070.97	Pinulasma n. sp.
B025	Union	2017-07-23T19:40:14	1070.36	Pinulasma n. sp.
B025	Union	2017-07-23T19:40:14	1070.36	Pinulasma n. sp.
B025	Union	2017-07-23T19:40:26	1071.52	Pinulasma n. sp.
B025	Union	2017-07-23T19:40:32	1071.18	Pinulasma n. sp.
B025	Union	2017-07-23T19:40:34	1070.7	Pinulasma n. sp.
B025	Union	2017-07-23T19:40:45	1072.88	Pinulasma n. sp.
B025	Union	2017-07-23T19:40:49	1071.52	Pinulasma n. sp.
B025	Union	2017-07-23T19:41:00	1071.79	Pinulasma n. sp.
B025	Union	2017-07-23T19:41:28	1070.7	Pinulasma n. sp.
B025	Union	2017-07-23T19:41:28	1070.7	Pinulasma n. sp.
B025	Union	2017-07-23T19:41:33	1072.88	Pinulasma n. sp.
B025	Union	2017-07-23T19:41:33	1072.88	Pinulasma n. sp.
B025	Union	2017-07-23T19:41:42	1071.66	Pinulasma n. sp.
B025	Union	2017-07-23T19:41:46	1072.34	Pinulasma n. sp.
B025	Union	2017-07-23T19:42:04	1073.15	Pinulasma n. sp.
B025	Union	2017-07-23T19:43:02	1072	Pinulasma n. sp.
B025	Union	2017-07-23T19:43:02	1072	Pinulasma n. sp.
B025	Union	2017-07-23T19:43:02	1072	Pinulasma n. sp.
B025	Union	2017-07-23T19:43:02	1072	Pinulasma n. sp.
B025	Union	2017-07-23T19:43:02	1072	Pinulasma n. sp.
B025	Union	2017-07-23T19:43:11	1072.74	Pinulasma n. sp.
B025	Union	2017-07-23T19:43:18	1072.4	Pinulasma n. sp.
B025	Union	2017-07-23T19:43:18	1072.4	Pinulasma n. sp.
B025	Union	2017-07-23T19:43:33	1072.68	Pinulasma n. sp.
B025	Union	2017-07-23T19:43:36	1072.4	Pinulasma n. sp.
B025	Union	2017-07-23T19:44:27	1074.17	Pinulasma n. sp.
B025	Union	2017-07-23T19:44:36	1072.95	Pinulasma n. sp.
B025	Union	2017-07-23T19:44:36	1072.95	Pinulasma n. sp.
B025	Union	2017-07-23T19:44:36	1072.95	Pinulasma n. sp.
B025	Union	2017-07-23T19:44:43	1073.02	Pinulasma n. sp.
B025	Union	2017-07-23T19:44:43	1073.02	Pinulasma n. sp.
B025	Union	2017-07-23T19:44:43	1073.02	Pinulasma n. sp.
B025	Union	2017-07-23T19:44:45	1072.13	Pinulasma n. sp.
B025	Union	2017-07-23T19:44:45	1072.13	Pinulasma n. sp.
B025	Union	2017-07-23T19:44:50	1072.95	Pinulasma n. sp.
B025	Union	2017-07-23T19:44:50	1072.95	Pinulasma n. sp.
B025	Union	2017-07-23T19:44:50	1072.95	Pinulasma n. sp.
B025	Union	2017-07-23T19:44:50	1072.95	Pinulasma n. sp.
B025	Union	2017-07-23T19:44:53	1072.68	Pinulasma n. sp.
B025	Union	2017-07-23T19:44:53	1072.68	Pinulasma n. sp.
B025	Union	2017-07-23T19:44:54	1072.2	Pinulasma n. sp.
B025	Union	2017-07-23T19:44:56	1072.81	Pinulasma n. sp.
B025	Union	2017-07-23T19:44:59	1072.54	Pinulasma n. sp.
B025	Union	2017-07-23T19:44:59	1072.54	Pinulasma n. sp.
B025	Union	2017-07-23T19:44:59	1072.54	Pinulasma n. sp.
B025	Union	2017-07-23T19:45:02	1071.59	Pinulasma n. sp.
B025	Union	2017-07-23T19:45:02	1071.59	Pinulasma n. sp.
B025	Union	2017-07-23T19:45:05	1073.29	Pinulasma n. sp.
B025	Union	2017-07-23T19:45:05	1073.29	Pinulasma n. sp.
B025	Union	2017-07-23T19:45:05	1073.29	Pinulasma n. sp.
B025	Union	2017-07-23T19:45:05	1073.29	Pinulasma n. sp.
B025	Union	2017-07-23T19:45:05	1073.29	Pinulasma n. sp.
B025	Union	2017-07-23T19:45:05	1073.29	Pinulasma n. sp.
B025	Union	2017-07-23T19:45:05	1073.29	Pinulasma n. sp.
B025	Union	2017-07-23T19:45:09	1072.95	Pinulasma n. sp.
B025	Union	2017-07-23T19:45:12	1073.22	Pinulasma n. sp.
B025	Union	2017-07-23T19:45:12	1073.22	Pinulasma n. sp.
B025	Union	2017-07-23T19:45:15	1071.38	Pinulasma n. sp.
B025	Union	2017-07-23T19:45:15	1071.38	Pinulasma n. sp.
B025	Union	2017-07-23T19:45:15	1071.38	Pinulasma n. sp.
B025	Union	2017-07-23T19:45:17	1072.54	Pinulasma n. sp.
B025	Union	2017-07-23T19:45:22	1071.66	Pinulasma n. sp.
B025	Union	2017-07-23T19:45:22	1071.66	Pinulasma n. sp.
B025	Union	2017-07-23T19:45:26	1071.25	Pinulasma n. sp.
B025	Union	2017-07-23T19:45:35	1072	Pinulasma n. sp.
B025	Union	2017-07-23T19:45:35	1072	Pinulasma n. sp.
B025	Union	2017-07-23T19:45:35	1072	Pinulasma n. sp.
B025	Union	2017-07-23T19:45:43	1071.52	Pinulasma n. sp.
B025	Union	2017-07-23T19:45:46	1070.16	Pinulasma n. sp.
B025	Union	2017-07-23T19:45:46	1070.16	Pinulasma n. sp.
B025	Union	2017-07-23T19:45:48	1069.75	Pinulasma n. sp.
B025	Union	2017-07-23T19:45:48	1069.75	Pinulasma n. sp.
B025	Union	2017-07-23T19:45:48	1069.75	Pinulasma n. sp.
B025	Union	2017-07-23T19:45:53	1071.79	Pinulasma n. sp.
B025	Union	2017-07-23T19:45:54	1070.57	Pinulasma n. sp.
B025	Union	2017-07-23T19:45:54	1070.57	Pinulasma n. sp.
B025	Union	2017-07-23T19:45:54	1070.57	Pinulasma n. sp.
B025	Union	2017-07-23T19:45:59	1071.04	Pinulasma n. sp.
B025	Union	2017-07-23T19:46:02	1070.09	Pinulasma n. sp.
B025	Union	2017-07-23T19:46:02	1070.09	Pinulasma n. sp.
B025	Union	2017-07-23T19:46:02	1070.09	Pinulasma n. sp.
B025	Union	2017-07-23T19:46:02	1070.09	Pinulasma n. sp.
B025	Union	2017-07-23T19:46:02	1070.09	Pinulasma n. sp.
B025	Union	2017-07-23T19:46:02	1070.09	Pinulasma n. sp.
B025	Union	2017-07-23T19:46:02	1070.09	Pinulasma n. sp.
B025	Union	2017-07-23T19:46:07	1071.52	Pinulasma n. sp.
B025	Union	2017-07-23T19:46:07	1071.52	Pinulasma n. sp.
B025	Union	2017-07-23T19:46:07	1071.52	Pinulasma n. sp.
B025	Union	2017-07-23T19:46:07	1071.52	Pinulasma n. sp.
B025	Union	2017-07-23T19:46:08	1070.63	Pinulasma n. sp.
B025	Union	2017-07-23T19:46:11	1069.21	Pinulasma n. sp.
B025	Union	2017-07-23T19:46:11	1069.21	Pinulasma n. sp.
B025	Union	2017-07-23T19:46:11	1069.21	Pinulasma n. sp.
B025	Union	2017-07-23T19:46:13	1071.25	Pinulasma n. sp.
B025	Union	2017-07-23T19:46:13	1071.25	Pinulasma n. sp.
B025	Union	2017-07-23T19:46:13	1071.25	Pinulasma n. sp.
B025	Union	2017-07-23T19:46:13	1071.25	Pinulasma n. sp.
B025	Union	2017-07-23T19:46:13	1071.25	Pinulasma n. sp.
B025	Union	2017-07-23T19:46:13	1071.25	Pinulasma n. sp.
B025	Union	2017-07-23T19:46:13	1071.25	Pinulasma n. sp.
B025	Union	2017-07-23T19:46:13	1071.25	Pinulasma n. sp.
B025	Union	2017-07-23T19:46:13	1071.25	Pinulasma n. sp.
B025	Union	2017-07-23T19:46:13	1071.25	Pinulasma n. sp.
B025	Union	2017-07-23T19:46:13	1071.25	Pinulasma n. sp.
B025	Union	2017-07-23T19:46:13	1071.25	Pinulasma n. sp.
B025	Union	2017-07-23T19:46:18	1068.93	Pinulasma n. sp.
B025	Union	2017-07-23T19:46:18	1068.93	Pinulasma n. sp.
B025	Union	2017-07-23T19:46:20	1068.73	Pinulasma n. sp.
B025	Union	2017-07-23T19:46:20	1068.73	Pinulasma n. sp.
B025	Union	2017-07-23T19:46:20	1068.73	Pinulasma n. sp.
B025	Union	2017-07-23T19:46:23	1069.95	Pinulasma n. sp.
B025	Union	2017-07-23T19:46:29	1070.84	Pinulasma n. sp.
B025	Union	2017-07-23T19:46:32	1068.53	Pinulasma n. sp.
B025	Union	2017-07-23T19:46:32	1068.53	Pinulasma n. sp.
B025	Union	2017-07-23T19:46:35	1070.43	Pinulasma n. sp.
B025	Union	2017-07-23T19:46:35	1070.43	Pinulasma n. sp.
B025	Union	2017-07-23T19:46:42	1069.55	Pinulasma n. sp.
B025	Union	2017-07-23T19:46:43	1068.12	Pinulasma n. sp.
B025	Union	2017-07-23T19:46:48	1067.71	Pinulasma n. sp.
B025	Union	2017-07-23T19:46:48	1067.71	Pinulasma n. sp.
B025	Union	2017-07-23T19:46:49	1067.57	Pinulasma n. sp.
B025	Union	2017-07-23T19:46:55	1067.23	Pinulasma n. sp.
B025	Union	2017-07-23T19:46:55	1067.23	Pinulasma n. sp.
B025	Union	2017-07-23T19:47:04	1066.89	Pinulasma n. sp.
B025	Union	2017-07-23T19:47:04	1066.89	Pinulasma n. sp.
B025	Union	2017-07-23T19:47:04	1066.89	Pinulasma n. sp.
B025	Union	2017-07-23T19:47:04	1066.89	Pinulasma n. sp.
B025	Union	2017-07-23T19:47:04	1066.89	Pinulasma n. sp.
B025	Union	2017-07-23T19:47:18	1066.69	Pinulasma n. sp.
B025	Union	2017-07-23T19:47:18	1066.69	Pinulasma n. sp.
B025	Union	2017-07-23T19:47:18	1066.69	Pinulasma n. sp.
B025	Union	2017-07-23T19:47:18	1066.69	Pinulasma n. sp.
B025	Union	2017-07-23T19:47:19	1066.76	Pinulasma n. sp.
B025	Union	2017-07-23T19:47:19	1066.76	Pinulasma n. sp.
B025	Union	2017-07-23T19:47:19	1066.76	Pinulasma n. sp.
B025	Union	2017-07-23T19:47:22	1066.62	Pinulasma n. sp.
B025	Union	2017-07-23T19:47:22	1066.62	Pinulasma n. sp.
B025	Union	2017-07-23T19:47:22	1066.62	Pinulasma n. sp.
B025	Union	2017-07-23T19:47:27	1066.89	Pinulasma n. sp.
B025	Union	2017-07-23T19:47:33	1066.28	Pinulasma n. sp.
B025	Union	2017-07-23T19:47:38	1066.28	Pinulasma n. sp.
B025	Union	2017-07-23T19:47:38	1066.28	Pinulasma n. sp.
B025	Union	2017-07-23T19:47:38	1066.28	Pinulasma n. sp.
B025	Union	2017-07-23T19:47:42	1067.98	Pinulasma n. sp.
B025	Union	2017-07-23T19:47:44	1066.89	Pinulasma n. sp.
B025	Union	2017-07-23T19:47:44	1066.89	Pinulasma n. sp.
B025	Union	2017-07-23T19:47:44	1066.89	Pinulasma n. sp.
B025	Union	2017-07-23T19:47:44	1066.89	Pinulasma n. sp.
B025	Union	2017-07-23T19:47:44	1066.89	Pinulasma n. sp.
B025	Union	2017-07-23T19:47:46	1066.42	Pinulasma n. sp.
B025	Union	2017-07-23T19:47:57	1067.23	Pinulasma n. sp.
B025	Union	2017-07-23T19:48:02	1066.01	Pinulasma n. sp.
B025	Union	2017-07-23T19:48:02	1066.01	Pinulasma n. sp.
B025	Union	2017-07-23T19:48:02	1066.01	Pinulasma n. sp.
B025	Union	2017-07-23T19:48:02	1066.01	Pinulasma n. sp.
B025	Union	2017-07-23T19:48:02	1066.01	Pinulasma n. sp.
B025	Union	2017-07-23T19:48:05	1066.28	Pinulasma n. sp.
B025	Union	2017-07-23T19:48:05	1066.28	Pinulasma n. sp.
B025	Union	2017-07-23T19:48:21	1067.17	Pinulasma n. sp.
B025	Union	2017-07-23T19:48:21	1067.17	Pinulasma n. sp.
B025	Union	2017-07-23T19:48:21	1067.17	Pinulasma n. sp.
B025	Union	2017-07-23T19:48:21	1067.17	Pinulasma n. sp.
B025	Union	2017-07-23T19:48:26	1066.83	Pinulasma n. sp.
B025	Union	2017-07-23T19:48:39	1067.23	Pinulasma n. sp.
B025	Union	2017-07-23T19:48:39	1067.23	Pinulasma n. sp.
B025	Union	2017-07-23T19:48:39	1067.23	Pinulasma n. sp.
B025	Union	2017-07-23T19:48:39	1067.23	Pinulasma n. sp.
B025	Union	2017-07-23T19:48:39	1067.23	Pinulasma n. sp.
B025	Union	2017-07-23T19:48:41	1067.85	Pinulasma n. sp.
B025	Union	2017-07-23T19:48:42	1067.85	Pinulasma n. sp.
B025	Union	2017-07-23T19:48:42	1067.85	Pinulasma n. sp.
B025	Union	2017-07-23T19:48:42	1067.85	Pinulasma n. sp.
B025	Union	2017-07-23T19:48:42	1067.85	Pinulasma n. sp.
B025	Union	2017-07-23T19:48:59	1065.87	Pinulasma n. sp.
B025	Union	2017-07-23T19:48:59	1065.87	Pinulasma n. sp.
B025	Union	2017-07-23T19:48:59	1065.87	Pinulasma n. sp.
B025	Union	2017-07-23T19:48:59	1065.87	Pinulasma n. sp.
B025	Union	2017-07-23T19:48:59	1065.87	Pinulasma n. sp.
B025	Union	2017-07-23T19:48:59	1065.87	Pinulasma n. sp.
B025	Union	2017-07-23T19:48:59	1065.87	Pinulasma n. sp.
B025	Union	2017-07-23T19:49:01	1065.33	Pinulasma n. sp.
B025	Union	2017-07-23T19:49:03	1066.62	Pinulasma n. sp.
B025	Union	2017-07-23T19:49:05	1065.74	Pinulasma n. sp.
B025	Union	2017-07-23T19:50:00	1072.27	Pinulasma n. sp.
B025	Union	2017-07-23T19:50:00	1072.27	Pinulasma n. sp.
B025	Union	2017-07-23T19:50:00	1072.27	Pinulasma n. sp.
B025	Union	2017-07-23T19:50:08	1069.75	Pinulasma n. sp.
B025	Union	2017-07-23T19:50:54	1075.74	Pinulasma n. sp.
B025	Union	2017-07-23T19:50:54	1075.74	Pinulasma n. sp.
B025	Union	2017-07-23T19:51:04	1078.12	Pinulasma n. sp.
B025	Union	2017-07-23T19:51:04	1078.12	Pinulasma n. sp.
B025	Union	2017-07-23T19:51:04	1078.12	Pinulasma n. sp.
B025	Union	2017-07-23T19:51:04	1078.12	Pinulasma n. sp.
B025	Union	2017-07-23T19:51:04	1078.12	Pinulasma n. sp.
B025	Union	2017-07-23T19:51:26	1078.8	Pinulasma n. sp.
B025	Union	2017-07-23T19:51:26	1078.8	Pinulasma n. sp.
B025	Union	2017-07-23T19:51:26	1078.8	Pinulasma n. sp.
B025	Union	2017-07-23T19:51:29	1080.36	Pinulasma n. sp.
B025	Union	2017-07-23T19:51:29	1080.36	Pinulasma n. sp.
B025	Union	2017-07-23T19:51:40	1080.57	Pinulasma n. sp.
B025	Union	2017-07-23T19:51:40	1080.57	Pinulasma n. sp.
B025	Union	2017-07-23T19:52:04	1083.08	Pinulasma n. sp.
B025	Union	2017-07-23T19:52:04	1083.08	Pinulasma n. sp.
B025	Union	2017-07-23T19:52:24	1084.37	Pinulasma n. sp.
B025	Union	2017-07-23T19:52:29	1085.53	Pinulasma n. sp.
B025	Union	2017-07-23T19:52:29	1085.53	Pinulasma n. sp.
B025	Union	2017-07-23T19:52:30	1086.42	Pinulasma n. sp.
B025	Union	2017-07-23T19:52:49	1083.97	Pinulasma n. sp.
B025	Union	2017-07-23T19:52:58	1086.42	Pinulasma n. sp.
B025	Union	2017-07-23T19:53:17	1087.5	Pinulasma n. sp.
B025	Union	2017-07-23T19:53:17	1087.5	Pinulasma n. sp.
B025	Union	2017-07-23T19:53:17	1087.5	Pinulasma n. sp.
B025	Union	2017-07-23T19:53:17	1087.5	Pinulasma n. sp.
B025	Union	2017-07-23T19:53:17	1087.5	Pinulasma n. sp.
B025	Union	2017-07-23T19:53:20	1089.2	Pinulasma n. sp.
B025	Union	2017-07-23T19:53:20	1089.2	Pinulasma n. sp.
B025	Union	2017-07-23T19:53:20	1089.2	Pinulasma n. sp.
B025	Union	2017-07-23T19:53:42	1088.25	Pinulasma n. sp.
B025	Union	2017-07-23T19:53:53	1088.86	Pinulasma n. sp.
B025	Union	2017-07-23T19:53:53	1088.86	Pinulasma n. sp.
B025	Union	2017-07-23T19:53:53	1088.86	Pinulasma n. sp.
B025	Union	2017-07-23T19:53:53	1088.86	Pinulasma n. sp.
B025	Union	2017-07-23T19:53:53	1088.86	Pinulasma n. sp.
B025	Union	2017-07-23T19:54:27	1088.8	Pinulasma n. sp.
B025	Union	2017-07-23T19:54:27	1088.8	Pinulasma n. sp.
B025	Union	2017-07-23T19:54:30	1085.33	Pinulasma n. sp.
B025	Union	2017-07-23T19:54:30	1085.33	Pinulasma n. sp.
B025	Union	2017-07-23T19:54:40	1088.12	Pinulasma n. sp.
B025	Union	2017-07-23T19:54:56	1086.14	Pinulasma n. sp.
B025	Union	2017-07-23T19:55:01	1086.42	Pinulasma n. sp.
B025	Union	2017-07-23T19:55:01	1086.42	Pinulasma n. sp.
B025	Union	2017-07-23T19:55:21	1088.18	Pinulasma n. sp.
B025	Union	2017-07-23T19:55:21	1088.18	Pinulasma n. sp.
B025	Union	2017-07-23T19:55:38	1089.48	Pinulasma n. sp.
B025	Union	2017-07-23T19:55:38	1089.48	Pinulasma n. sp.
B025	Union	2017-07-23T19:55:47	1091.86	Pinulasma n. sp.
B025	Union	2017-07-23T19:56:04	1091.52	Pinulasma n. sp.
B025	Union	2017-07-23T19:56:10	1093.56	Pinulasma n. sp.
B025	Union	2017-07-23T19:56:34	1095.6	Pinulasma n. sp.
B025	Union	2017-07-23T19:56:34	1095.6	Pinulasma n. sp.
B025	Union	2017-07-23T19:56:34	1095.6	Pinulasma n. sp.
B025	Union	2017-07-23T19:56:40	1098.32	Pinulasma n. sp.
B025	Union	2017-07-23T19:56:40	1098.32	Pinulasma n. sp.
B025	Union	2017-07-23T19:56:40	1098.32	Pinulasma n. sp.
B025	Union	2017-07-23T19:56:57	1097.23	Pinulasma n. sp.
B025	Union	2017-07-23T19:56:57	1097.23	Pinulasma n. sp.
B025	Union	2017-07-23T19:56:57	1097.23	Pinulasma n. sp.
B025	Union	2017-07-23T19:57:05	1099.41	Pinulasma n. sp.
B025	Union	2017-07-23T19:57:13	1100.02	Pinulasma n. sp.
B025	Union	2017-07-23T19:57:24	1101.99	Pinulasma n. sp.
B025	Union	2017-07-23T19:57:24	1101.99	Pinulasma n. sp.
B025	Union	2017-07-23T19:57:24	1101.99	Pinulasma n. sp.
B025	Union	2017-07-23T19:57:24	1101.99	Pinulasma n. sp.
B025	Union	2017-07-23T19:57:52	1105.87	Pinulasma n. sp.
B025	Union	2017-07-23T19:57:52	1105.87	Pinulasma n. sp.
B025	Union	2017-07-23T19:57:55	1106	Pinulasma n. sp.
B025	Union	2017-07-23T19:57:55	1106	Pinulasma n. sp.
B025	Union	2017-07-23T19:58:04	1107.64	Pinulasma n. sp.
B025	Union	2017-07-23T19:58:51	1112.67	Pinulasma n. sp.
B025	Union	2017-07-23T19:58:51	1112.67	Pinulasma n. sp.
B025	Union	2017-07-23T19:58:58	1112.53	Pinulasma n. sp.
B025	Union	2017-07-23T19:58:58	1112.53	Pinulasma n. sp.
B025	Union	2017-07-23T19:58:58	1112.53	Pinulasma n. sp.
B025	Union	2017-07-23T19:59:36	1115.73	Pinulasma n. sp.
B025	Union	2017-07-23T20:00:25	1117.77	Pinulasma n. sp.
B025	Union	2017-07-23T20:00:52	1118.86	Pinulasma n. sp.
B025	Union	2017-07-23T20:00:52	1118.86	Pinulasma n. sp.
B025	Union	2017-07-23T20:00:52	1118.86	Pinulasma n. sp.
B025	Union	2017-07-23T20:00:52	1118.86	Pinulasma n. sp.
B025	Union	2017-07-23T20:00:52	1118.86	Pinulasma n. sp.
B025	Union	2017-07-23T20:01:01	1119.74	Pinulasma n. sp.
B025	Union	2017-07-23T20:01:07	1117.5	Pinulasma n. sp.
B025	Union	2017-07-23T20:01:07	1117.5	Pinulasma n. sp.
B025	Union	2017-07-23T20:01:22	1118.18	Pinulasma n. sp.
B025	Union	2017-07-23T20:01:36	1121.58	Pinulasma n. sp.
B025	Union	2017-07-23T20:01:52	1121.24	Pinulasma n. sp.
B025	Union	2017-07-23T20:01:52	1121.24	Pinulasma n. sp.
B025	Union	2017-07-23T20:02:18	1122.46	Pinulasma n. sp.
B025	Union	2017-07-23T20:02:18	1122.46	Pinulasma n. sp.
B025	Union	2017-07-23T20:02:18	1122.46	Pinulasma n. sp.
B025	Union	2017-07-23T20:02:22	1122.87	Pinulasma n. sp.
B025	Union	2017-07-23T20:02:22	1122.87	Pinulasma n. sp.
B025	Union	2017-07-23T20:02:22	1122.87	Pinulasma n. sp.
B025	Union	2017-07-23T20:03:17	1121.03	Pinulasma n. sp.
B025	Union	2017-07-23T20:03:17	1121.03	Pinulasma n. sp.
B025	Union	2017-07-23T20:03:50	1123.89	Pinulasma n. sp.
B025	Union	2017-07-23T20:03:53	1124.84	Pinulasma n. sp.
B025	Union	2017-07-23T20:03:53	1124.84	Pinulasma n. sp.
B025	Union	2017-07-23T20:03:53	1124.84	Pinulasma n. sp.
B025	Union	2017-07-23T20:03:53	1124.84	Pinulasma n. sp.
B025	Union	2017-07-23T20:04:13	1125.32	Pinulasma n. sp.
B025	Union	2017-07-23T20:04:13	1125.32	Pinulasma n. sp.
B025	Union	2017-07-23T20:04:20	1125.52	Pinulasma n. sp.
B025	Union	2017-07-23T20:04:28	1126.07	Pinulasma n. sp.
B025	Union	2017-07-23T20:05:54	1130.01	Pinulasma n. sp.
B025	Union	2017-07-23T20:05:56	1129.67	Pinulasma n. sp.
B025	Union	2017-07-23T20:05:56	1129.67	Pinulasma n. sp.
B025	Union	2017-07-23T20:05:56	1129.67	Pinulasma n. sp.
B025	Union	2017-07-23T20:06:06	1132.25	Pinulasma n. sp.
B025	Union	2017-07-23T20:06:06	1132.25	Pinulasma n. sp.
B025	Union	2017-07-23T20:06:06	1132.25	Pinulasma n. sp.
B025	Union	2017-07-23T20:06:06	1132.25	Pinulasma n. sp.
B025	Union	2017-07-23T20:07:05	1133.75	Pinulasma n. sp.
B025	Union	2017-07-23T20:07:05	1133.75	Pinulasma n. sp.
B025	Union	2017-07-23T20:07:09	1133.41	Pinulasma n. sp.
B025	Union	2017-07-23T20:07:12	1134.16	Pinulasma n. sp.
B025	Union	2017-07-23T20:07:12	1134.16	Pinulasma n. sp.
B025	Union	2017-07-23T20:07:13	1132.53	Pinulasma n. sp.
B025	Union	2017-07-23T20:07:16	1133.61	Pinulasma n. sp.
B025	Union	2017-07-23T20:07:23	1132.8	Pinulasma n. sp.
B025	Union	2017-07-23T20:07:38	1135.72	Pinulasma n. sp.
B025	Union	2017-07-23T20:07:47	1133.68	Pinulasma n. sp.
B025	Union	2017-07-23T20:07:47	1133.68	Pinulasma n. sp.
B025	Union	2017-07-23T20:07:47	1133.68	Pinulasma n. sp.
B025	Union	2017-07-23T20:07:47	1133.68	Pinulasma n. sp.
B025	Union	2017-07-23T20:08:14	1138.03	Pinulasma n. sp.
B025	Union	2017-07-23T20:08:14	1138.03	Pinulasma n. sp.
B025	Union	2017-07-23T20:08:14	1138.03	Pinulasma n. sp.
B025	Union	2017-07-23T20:08:14	1138.03	Pinulasma n. sp.
B025	Union	2017-07-23T20:08:19	1137.42	Pinulasma n. sp.
B025	Union	2017-07-23T20:08:19	1137.42	Pinulasma n. sp.
B025	Union	2017-07-23T20:08:19	1137.42	Pinulasma n. sp.
B025	Union	2017-07-23T20:08:34	1136.67	Pinulasma n. sp.
B025	Union	2017-07-23T20:08:53	1140.82	Pinulasma n. sp.
B025	Union	2017-07-23T20:10:02	1151.57	Pinulasma n. sp.
B025	Union	2017-07-23T20:10:03	1151.57	Pinulasma n. sp.
B025	Union	2017-07-23T20:10:14	1149.8	Pinulasma n. sp.
B025	Union	2017-07-23T20:10:14	1149.8	Pinulasma n. sp.
B025	Union	2017-07-23T20:10:14	1149.8	Pinulasma n. sp.
B025	Union	2017-07-23T20:10:46	1150.75	Pinulasma n. sp.
B025	Union	2017-07-23T20:10:52	1151.16	Pinulasma n. sp.
B025	Union	2017-07-23T20:11:53	1153.81	Pinulasma n. sp.
B025	Union	2017-07-23T20:11:53	1153.81	Pinulasma n. sp.
B025	Union	2017-07-23T20:12:46	1153.06	Pinulasma n. sp.
B025	Union	2017-07-23T20:13:03	1150.82	Pinulasma n. sp.
B025	Union	2017-07-23T20:13:09	1149.25	Pinulasma n. sp.
B025	Union	2017-07-23T20:13:26	1149.66	Pinulasma n. sp.
B025	Union	2017-07-23T20:13:26	1149.66	Pinulasma n. sp.
B025	Union	2017-07-23T20:13:26	1149.66	Pinulasma n. sp.
B025	Union	2017-07-23T20:13:26	1149.66	Pinulasma n. sp.
B025	Union	2017-07-23T20:13:26	1149.66	Pinulasma n. sp.
B025	Union	2017-07-23T20:14:12	1146.74	Pinulasma n. sp.
B025	Union	2017-07-23T20:14:12	1146.74	Pinulasma n. sp.
B025	Union	2017-07-23T20:14:18	1145.51	Pinulasma n. sp.
B025	Union	2017-07-23T20:14:18	1145.51	Pinulasma n. sp.
B025	Union	2017-07-23T20:14:46	1143.54	Pinulasma n. sp.
B025	Union	2017-07-23T20:14:46	1143.54	Pinulasma n. sp.
B025	Union	2017-07-23T20:14:46	1143.54	Pinulasma n. sp.
B025	Union	2017-07-23T20:14:46	1143.54	Pinulasma n. sp.
B025	Union	2017-07-23T20:14:48	1141.3	Pinulasma n. sp.
B025	Union	2017-07-23T20:14:59	1138.99	Pinulasma n. sp.
B025	Union	2017-07-23T20:14:59	1138.99	Pinulasma n. sp.
B025	Union	2017-07-23T20:14:59	1138.99	Pinulasma n. sp.
B025	Union	2017-07-23T20:14:59	1138.99	Pinulasma n. sp.
B025	Union	2017-07-23T20:15:06	1138.58	Pinulasma n. sp.
B025	Union	2017-07-23T20:15:06	1138.58	Pinulasma n. sp.
B025	Union	2017-07-23T20:15:06	1138.58	Pinulasma n. sp.
B025	Union	2017-07-23T20:15:06	1138.58	Pinulasma n. sp.
B025	Union	2017-07-23T20:15:11	1138.78	Pinulasma n. sp.
B025	Union	2017-07-23T20:15:15	1138.17	Pinulasma n. sp.
B025	Union	2017-07-23T20:15:23	1137.76	Pinulasma n. sp.
B025	Union	2017-07-23T20:15:25	1137.15	Pinulasma n. sp.
B025	Union	2017-07-23T20:15:32	1135.99	Pinulasma n. sp.
B025	Union	2017-07-23T20:15:40	1136.95	Pinulasma n. sp.
B025	Union	2017-07-23T20:16:36	1132.59	Pinulasma n. sp.
B025	Union	2017-07-23T20:16:41	1131.85	Pinulasma n. sp.
B025	Union	2017-07-23T20:16:41	1131.85	Pinulasma n. sp.
B025	Union	2017-07-23T20:17:10	1131.71	Pinulasma n. sp.
B025	Union	2017-07-23T20:17:15	1132.25	Pinulasma n. sp.
B025	Union	2017-07-23T20:17:27	1131.3	Pinulasma n. sp.
B025	Union	2017-07-23T20:18:36	1123.96	Pinulasma n. sp.
B025	Union	2017-07-23T20:18:36	1123.96	Pinulasma n. sp.
B025	Union	2017-07-23T20:18:38	1124.16	Pinulasma n. sp.
B025	Union	2017-07-23T20:20:14	1119.74	Pinulasma n. sp.
B025	Union	2017-07-23T20:20:20	1119.06	Pinulasma n. sp.
B025	Union	2017-07-23T20:20:20	1119.06	Pinulasma n. sp.
B025	Union	2017-07-23T20:25:37	1100.7	Pinulasma n. sp.
B025	Union	2017-07-23T20:26:59	1093.49	Pinulasma n. sp.
B025	Union	2017-07-23T20:27:16	1091.45	Pinulasma n. sp.
B025	Union	2017-07-23T20:27:48	1089.82	Pinulasma n. sp.
B025	Union	2017-07-23T20:32:39	1064.72	Pinulasma n. sp.
B025	Union	2017-07-23T20:33:50	1055.53	Pinulasma n. sp.
B025	Union	2017-07-23T20:34:59	1050.84	Pinulasma n. sp.
B025	Union	2017-07-23T20:34:59	1050.84	Pinulasma n. sp.
B025	Union	2017-07-23T20:34:59	1050.84	Pinulasma n. sp.
B025	Union	2017-07-23T20:35:01	1050.98	Pinulasma n. sp.
B025	Union	2017-07-23T20:35:21	1050.91	Pinulasma n. sp.
B025	Union	2017-07-23T20:35:21	1050.91	Pinulasma n. sp.
B025	Union	2017-07-23T20:35:50	1047.98	Pinulasma n. sp.
B025	Union	2017-07-23T20:36:07	1047.3	Pinulasma n. sp.
B025	Union	2017-07-23T20:37:31	1042	Pinulasma n. sp.
B025	Union	2017-07-23T20:38:29	1039.21	Pinulasma n. sp.
B025	Union	2017-07-23T20:42:12	1024.1	Pinulasma n. sp.
B025	Union	2017-07-23T20:43:05	1017.91	Pinulasma n. sp.
B025	Union	2017-07-23T20:45:12	1007.09	Pinulasma n. sp.
B025	Union	2017-07-23T20:46:59	995.93	Pinulasma n. sp.
B025	Union	2017-07-23T20:47:04	994.98	Pinulasma n. sp.
B025	Union	2017-07-23T20:47:04	994.98	Pinulasma n. sp.
B025	Union	2017-07-23T20:47:28	993.08	Pinulasma n. sp.
B025	Union	2017-07-23T20:47:37	991.65	Pinulasma n. sp.
B025	Union	2017-07-23T20:49:29	978.31	Pinulasma n. sp.
B025	Union	2017-07-23T20:51:34	962.79	Pinulasma n. sp.
B025	Union	2017-07-23T20:51:39	961.57	Pinulasma n. sp.
B025	Union	2017-07-23T20:51:42	962.45	Pinulasma n. sp.
B025	Union	2017-07-23T20:51:48	962.11	Pinulasma n. sp.
B025	Union	2017-07-23T20:52:38	955.71	Pinulasma n. sp.
B025	Union	2017-07-23T20:53:01	951.97	Pinulasma n. sp.
B025	Union	2017-07-23T20:55:23	935.5	Pinulasma n. sp.
B025	Union	2017-07-23T20:55:44	935.3	Pinulasma n. sp.
B025	Union	2017-07-23T20:55:48	934.75	Pinulasma n. sp.
B025	Union	2017-07-23T20:56:52	929.99	Pinulasma n. sp.
B025	Union	2017-07-23T20:56:52	929.99	Pinulasma n. sp.
B025	Union	2017-07-23T21:09:14	856.6	Pinulasma n. sp.
B025	Union	2017-07-23T21:09:15	855.78	Pinulasma n. sp.
B025	Union	2017-07-23T21:09:37	854.42	Pinulasma n. sp.
B025	Union	2017-07-23T21:09:52	852.44	Pinulasma n. sp.
B025	Union	2017-07-23T21:11:28	847.68	Pinulasma n. sp.
B025	Union	2017-07-23T21:11:58	846.59	Pinulasma n. sp.
B025	Union	2017-07-23T21:17:06	827.11	Pinulasma n. sp.
B025	Union	2017-07-23T21:18:12	822.14	Pinulasma n. sp.
B025	Union	2017-07-23T21:19:40	806.75	Pinulasma n. sp.
B025	Union	2017-07-23T21:21:16	794.08	Pinulasma n. sp.
B025	Union	2017-07-23T21:22:45	791.15	Pinulasma n. sp.
B025	Union	2017-07-23T21:23:29	788.43	Pinulasma n. sp.
B025	Union	2017-07-23T21:23:31	786.45	Pinulasma n. sp.
B025	Union	2017-07-23T21:25:01	778.96	Pinulasma n. sp.
B025	Union	2017-07-23T21:25:55	773.24	Pinulasma n. sp.
B025	Union	2017-07-23T21:26:12	771.6	Pinulasma n. sp.
B025	Union	2017-07-23T21:26:27	771.74	Pinulasma n. sp.
B025	Union	2017-07-23T21:26:27	771.74	Pinulasma n. sp.
B025	Union	2017-07-23T21:26:27	771.74	Pinulasma n. sp.
B025	Union	2017-07-23T21:27:37	764.52	Pinulasma n. sp.
B025	Union	2017-07-23T21:28:02	762.2	Pinulasma n. sp.
B025	Union	2017-07-23T21:30:50	744.83	Pinulasma n. sp.
B025	Union	2017-07-23T21:30:56	745.24	Pinulasma n. sp.
B025	Union	2017-07-23T21:31:20	745.37	Pinulasma n. sp.
B025	Union	2017-07-23T21:31:23	742.58	Pinulasma n. sp.
B025	Union	2017-07-23T21:31:48	743.94	Pinulasma n. sp.
B025	Union	2017-07-23T21:32:05	742.24	Pinulasma n. sp.
B025	Union	2017-07-23T21:32:18	741.28	Pinulasma n. sp.
B025	Union	2017-07-23T21:33:47	733.11	Pinulasma n. sp.
B025	Union	2017-07-23T21:34:46	727.32	Pinulasma n. sp.
B025	Union	2017-07-23T21:44:01	678.73	Pinulasma n. sp.
B025	Union	2017-07-23T21:44:21	675.32	Pinulasma n. sp.
B025	Union	2017-07-23T21:45:17	667.15	Pinulasma n. sp.
B025	Union	2017-07-23T23:18:15	306.78	Pinulasma n. sp.
B025	Union	2017-07-23T23:19:35	307.32	Pinulasma n. sp.
B025	Union	2017-07-23T23:19:43	307.53	Pinulasma n. sp.
B025	Union	2017-07-23T23:20:18	306.5	Pinulasma n. sp.
B025	Union	2017-07-23T23:59:53	371.83	Pinulasma n. sp.
B026	Union	2017-07-24T21:04:08	1601.82	Pinulasma n. sp.
B026	Union	2017-07-24T21:08:35	1554.46	Pinulasma n. sp.
B026	Union	2017-07-24T21:18:36	1445.85	Pinulasma n. sp.
B026	Union	2017-07-24T21:21:17	1412.17	Pinulasma n. sp.
B026	Union	2017-07-24T21:22:25	1400.35	Pinulasma n. sp.
B026	Union	2017-07-24T22:24:44	1191.47	Pinulasma n. sp.
B026	Union	2017-07-24T22:30:56	1161.76	Pinulasma n. sp.
B026	Union	2017-07-24T22:44:28	1110.97	Pinulasma n. sp.
B026	Union	2017-07-24T22:44:31	1111.31	Pinulasma n. sp.
B026	Union	2017-07-24T22:49:20	1080.97	Pinulasma n. sp.
B026	Union	2017-07-24T22:49:54	1072.95	Pinulasma n. sp.
B026	Union	2017-07-24T23:07:10	1036.21	Pinulasma n. sp.
B026	Union	2017-07-24T23:24:15	1005.66	Pinulasma n. sp.
B026	Union	2017-07-24T23:29:07	979.26	Pinulasma n. sp.
B026	Union	2017-07-24T23:35:27	946.59	Pinulasma n. sp.
B026	Union	2017-07-25T00:04:43	792.17	Pinulasma n. sp.
B026	Union	2017-07-25T00:04:58	790.13	Pinulasma n. sp.
B026	Union	2017-07-25T00:06:29	777.87	Pinulasma n. sp.
[truncated: 132 more rows]

## Sheet: Cup coral
The depth distribution data for the cup coral, Flabellidae, derived from benthic visual survey video collected during BOOTS dives on the 2017 DFO expedition to Union, Dellwood, Unnamed (UN) 16, and UN 18 seamounts; where each record denotes the occurence of an individual coral.
[truncated: 2,537 more rows]

[truncated: 2 more sheets: Undulated glass sponge, Sea lily]
